# Supplementary material for: Integrative functional genomics decodes herpes simplex virus 1
Source: Nat Commun. 2020 Apr 27;11:2038. doi: 10.1038/s41467-020-15992-5 (PMC7184758; doi:10.1038/s41467-020-15992-5)
Supplement: Supplementary file 5 — Supplementary Data 1 [file 41467_2020_15992_MOESM5_ESM.xlsx]

## Sheet: Tabelle1
Supplementary Data 1: HSV-1 transcripts
DISCLAIMER: All positions found in this and the following tables are 0-based. The first value of regions is inclusive, the last exclusive.										Criteria used to identify and validate TiSS (1=fulfilled, 0=not fulfilled)
Name	ID	Gene	Cluster	Location	Strand	TiSS	TTS	Length	Exons	(i) dRNA.seq	(ii) cRNA.seq.peak	(iii) cRNA.seq.density	(iv) cRNA.seq.kinetic	(v) MinION	(vi) PacBio	(vii) Kinetic.4sU	(viii) Coverage.4sU	(ix) Orphan	Num.Criteria	Justification
TRL1 RNA (spliced)	TRL1_RNA	TRL1	TRL1-TRL2	JN555585+:408-2318|3083-3750|3886-5717	+	408	5716	4408	3	1	1	0	0	1	0	0	1	1	5
TRL1.5 RNA (spliced)	TRL1.5_RNA	TRL1.5	TRL1-TRL2	JN555585+:1750-2318|3083-3750|3886-5717	+	1750	5716	3066	3	1	1	0	0	0	0	1	1	1	5
TRL2 RNA iso1 (with retained intron 1)	TRL2_RNA_iso1	TRL2	TRL1-TRL2	JN555585+:2117-3750|3886-5717	+	2117	5716	3464	2	1	1	0	0	1	1	1	1	1	7
TRL2 RNA (spliced)	TRL2_RNA	TRL2	TRL1-TRL2	JN555585+:2117-2318|3083-3750|3886-5717	+	2117	5716	2699	3	1	1	0	0	1	1	1	1	1	7
TRL2 RNA iso2 (NAGNAG, spliced)	TRL2_RNA_iso2	TRL2	TRL1-TRL2	JN555585+:2117-2318|3083-3750|3889-5717	+	2117	5716	2696	3	1	1	0	0	1	1	1	1	1	7
TRL3 RNA (orphan)	TRL3_RNA	TRL3	TRL3-UL3	JN555585+:8447-10970	+	8447	10969	2523	1	1	0	0	0	0	0	0	1	0	2
UL1 RNA	UL1_RNA	UL1	TRL3-UL3	JN555585+:9245-10970	+	9245	10969	1725	1	1	1	1	0	1	1	1	1	1	8
UL2 RNA	UL2_RNA	UL2	TRL3-UL3	JN555585+:9739-10970	+	9739	10969	1231	1	1	1	1	1	1	1	1	0	1	8
UL3 RNA *1 (PacBio; read-through transcript)	UL3_RNA_*1	UL3	TRL3-UL3	JN555585+:10736-11737	+	10736	11736	1001	1	0	0	0	0	0	1	0	0	1	2
UL3 RNA	UL3_RNA	UL3	TRL3-UL3	JN555585+:10974-11737	+	10974	11736	763	1	1	0	0	0	1	1	0	1	1	5
UL3 RNA #1 (orphan)	UL3_RNA_#1	UL3	TRL3-UL3	JN555585+:11543-11737	+	11543	11736	194	1	1	0	0	0	0	0	0	0	0	1	Peak in both dRNA-seq replicates. Accumulation of reads within +/-5 nt of the TiSS in both cRNA-seq replicates.
UL4.5 RNA *1	UL4.5_RNA_*1	UL4.5	UL4.5-UL7	JN555585+:11784-18070	+	11784	18069	6286	1	1	0	0	0	0	0	0	0	0	1	Strong peak in both dRNA-seq replicates as well as in one of the two cRNA-seq replicates. Increase in downstream read-coverage in both cRNA-seq replicates.
UL4.5 RNA (spliced)	UL4.5_RNA	UL4.5	UL4.5-UL7	JN555585+:12210-12429|12972-18070	+	12210	18069	5317	2	1	0	0	0	0	0	0	0	1	2
UL4.5 RNA iso1 (with retained intron)	UL4.5_RNA_iso1	UL4.5	UL4.5-UL7	JN555585+:12210-18070	+	12210	18069	5860	1	1	0	0	0	0	0	0	0	1	2
UL5.5 RNA	UL5.5_RNA	UL5.5	UL4.5-UL7	JN555585+:13390-18070	+	13390	18069	4680	1	1	0	0	0	0	0	0	0	1	2
UL5.5 RNA #1	UL5.5_RNA_#1	UL5.5	UL4.5-UL7	JN555585+:13508-18070	+	13508	18069	4562	1	1	0	0	0	0	0	1	0	1	3
UL5.6 RNA	UL5.6_RNA	UL5.6	UL4.5-UL7	JN555585+:14012-18070	+	14012	18069	4058	1	0	1	0	0	0	0	0	0	1	2
UL5.7 RNA	UL5.7_RNA	UL5.7	UL4.5-UL7	JN555585+:14576-18070	+	14576	18069	3494	1	0	0	0	0	0	0	0	0	1	1	Strong peak in both dRNA-seq replicates. Required for expression of UL5.7 ORF.
UL6 RNA *2	UL6_RNA_*2	UL6	UL4.5-UL7	JN555585+:14929-18070	+	14929	18069	3141	1	1	0	0	0	1	0	1	0	0	3
UL6 RNA *1	UL6_RNA_*1	UL6	UL4.5-UL7	JN555585+:15013-18070	+	15013	18069	3057	1	0	0	0	0	1	0	0	0	1	2
UL6 RNA	UL6_RNA	UL6	UL4.5-UL7	JN555585+:15051-18070	+	15051	18069	3019	1	1	1	0	0	1	0	0	0	1	4
UL6 RNA #1 (encodes UL6 iORF)	UL6_RNA_#1	UL6	UL4.5-UL7	JN555585+:15747-18070	+	15747	18069	2323	1	0	0	0	0	0	0	0	0	1	1	Strong peak in both dRNA-seq replicates. Required for expression of UL6 iORF.
UL6 RNA #2 (encodes UL6 iORF)	UL6_RNA_#2	UL6	UL4.5-UL7	JN555585+:15850-18070	+	15850	18069	2220	1	0	0	0	0	1	0	0	0	1	2
UL7 RNA *1 (PacBio only; orphan)	UL7_RNA_*1	UL7	UL4.5-UL7	JN555585+:16433-18070	+	16433	18069	1637	1	0	0	0	0	0	1	0	0	0	1	Multiple PacBio reads starting at the same position accompanied by a weak increase in read densities in the 4sU-seq data.
UL7 RNA	UL7_RNA	UL7	UL4.5-UL7	JN555585+:16956-18070	+	16956	18069	1114	1	1	1	1	0	1	1	1	1	1	8
UL7.5 RNA	UL7.5_RNA	UL7.5	UL7.5-UL10	JN555585+:18401-24668	+	18401	24667	6267	1	0	0	0	0	0	0	0	0	1	1	Weak peak in both cRNA-samples. Required for expression of UL7.5 uORF and UL7.5 ORF
UL8.4 RNA	UL8.4_RNA	UL8.4	UL7.5-UL10	JN555585+:20437-24668	+	20437	24667	4231	1	0	0	0	0	0	0	1	1	0	2
UL10 RNA	UL10_RNA	UL10	UL7.5-UL10	JN555585+:22943-24668	+	22943	24667	1725	1	1	1	1	0	0	1	1	1	1	7
UL10 RNA #1	UL10_RNA_#1	UL10	UL7.5-UL10	JN555585+:23029-24668	+	23029	24667	1639	1	1	1	0	1	1	1	1	0	0	6
UL13.5 RNA	UL13.5_RNA	UL13.5	UL13.5-UL15	JN555585+:27043-34850	+	27043	34849	7807	1	1	0	0	0	0	0	0	0	0	1	Strong peak in one cRNA-seq replicate and weak peak in the other cRNA-seq and both dRNA-seq replicates. Required for expression of UL13.5 ORF.
UL15 RNA iso1 (with retained intron 1)	UL15_RNA_iso1	UL15	UL13.5-UL15	JN555585+:28801-34850	+	28801	34849	6049	1	1	0	1	0	1	1	1	0	1	6
UL15 RNA (spliced)	UL15_RNA	UL15	UL13.5-UL15	JN555585+:28801-30049|33635-34850	+	28801	34849	2463	2	1	0	1	0	1	1	1	0	1	6
UL19.5 RNA	UL19.5_RNA	UL19.5	UL19.5-UL21	JN555585+:39645-43713	+	39645	43712	4068	1	1	0	0	0	0	0	0	0	0	1	Strong peak in both dRNA-seq replicates. Required for expression of UL19.5 sORF.
UL20.4 RNA	UL20.4_RNA	UL20.4	UL19.5-UL21	JN555585+:40822-43713	+	40822	43712	2891	1	1	0	0	0	0	0	0	1	1	3
UL21 RNA (encodes N-terminal extension of UL21)	UL21_RNA	UL21	UL19.5-UL21	JN555585+:41862-43713	+	41862	43712	1851	1	1	1	1	0	1	1	0	1	1	7
UL21 RNA #1 (does not encode N-terminal extension of UL21)	UL21_RNA_#1	UL21	UL19.5-UL21	JN555585+:41991-43713	+	41991	43712	1722	1	1	0	0	0	0	0	0	0	1	2
UL22.5 RNA	UL22.5_RNA	UL22.5	UL22.5-UL26.5	JN555585+:43939-48769	+	43939	48768	4830	1	1	0	0	0	0	0	0	0	1	2
UL23.5 RNA	UL23.5_RNA	UL23.5	UL22.5-UL26.5	JN555585+:46606-48769	+	46606	48768	2163	1	0	0	0	0	0	0	0	1	1	2
UL24 RNA *1	UL24_RNA_*1	UL24	UL22.5-UL26.5	JN555585+:47407-48769	+	47407	48768	1362	1	1	1	0	0	1	1	1	1	1	7
UL24 RNA	UL24_RNA	UL24	UL22.5-UL26.5	JN555585+:47671-48769	+	47671	48768	1098	1	1	0	0	0	1	1	0	0	1	4
UL24.5 RNA	UL24.5_RNA	UL24.5	UL22.5-UL26.5	JN555585+:48073-48769	+	48073	48768	696	1	1	0	0	0	1	1	1	1	1	6
UL25 RNA (read-through transcript)	UL25_RNA	UL25	UL22.5-UL26.5	JN555585+:48630-52794	+	48630	52793	4164	1	1	1	1	0	1	1	0	0	1	6
UL26 RNA	UL26_RNA	UL26	UL22.5-UL26.5	JN555585+:50663-52794	+	50663	52793	2131	1	1	1	0	0	1	1	0	0	1	5
UL26.5 RNA	UL26.5_RNA	UL26.5	UL22.5-UL26.5	JN555585+:51634-52794	+	51634	52793	1160	1	1	1	1	0	1	1	0	1	1	7
UL27.5 RNA	UL27.5_RNA	UL27.5	UL27.5-UL30	JN555585+:54922-66583	+	54922	66582	11661	1	1	0	0	0	0	0	0	1	1	3
UL27.6 RNA	UL27.6_RNA	UL27.6	UL27.5-UL30	JN555585+:56133-66583	+	56133	66582	10450	1	1	0	0	0	0	0	1	0	1	3
UL28.4 RNA	UL28.4_RNA	UL28.4	UL27.5-UL30	JN555585+:57711-66583	+	57711	66582	8872	1	1	0	0	0	0	1	0	0	1	3
UL30 RNA *1 (=Ori-L RNA)	UL30_RNA_*1	UL30	UL27.5-UL30	JN555585+:62456-66583	+	62456	66582	4127	1	0	0	0	0	0	1	0	0	1	2
UL30 RNA	UL30_RNA	UL30	UL27.5-UL30	JN555585+:62604-66583	+	62604	66582	3979	1	0	1	1	0	1	1	1	1	1	7
UL31.5 RNA *1	UL31.5_RNA_*1	UL31.5	UL31.5-UL35	JN555585+:67063-70964	+	67063	70963	3901	1	1	0	0	0	0	0	0	0	1	2
UL31.5 RNA	UL31.5_RNA	UL31.5	UL31.5-UL35	JN555585+:67480-70964	+	67480	70963	3484	1	1	0	0	0	0	0	0	0	1	2
UL31.6 RNA	UL31.6_RNA	UL31.6	UL31.5-UL35	JN555585+:67768-70964	+	67768	70963	3196	1	0	0	0	0	0	0	0	0	0	0	Peak in one cRNA-seq replicate. Required for expression of UL31.6 ORF.
UL32.5 RNA	UL32.5_RNA	UL32.5	UL31.5-UL35	JN555585+:68144-70964	+	68144	70963	2820	1	0	0	0	0	0	0	0	0	1	1	Weak peak in both cRNA-seq replicates. Required for expression of UL32.5 uORF.
UL32.6 RNA	UL32.6_RNA	UL32.6	UL31.5-UL35	JN555585+:68621-70964	+	68621	70963	2343	1	0	1	0	0	0	0	1	0	1	3
UL33 RNA	UL33_RNA	UL33	UL31.5-UL35	JN555585+:69064-70964	+	69064	70963	1900	1	1	1	1	0	1	1	1	1	1	8
UL34 RNA	UL34_RNA	UL34	UL31.5-UL35	JN555585+:69441-70964	+	69441	70963	1523	1	1	1	1	0	1	1	0	1	1	7
UL35 RNA	UL35_RNA	UL35	UL31.5-UL35	JN555585+:70488-70964	+	70488	70963	476	1	1	1	0	0	1	1	1	1	1	7
UL36.4 RNA	UL36.4_RNA	UL36.4	UL36.4-UL38	JN555585+:73207-86040	+	73207	86039	12833	1	0	0	0	0	0	0	0	0	1	1	Strong peak in one cRNA-seq replicate. Strong increase in coverage downstream of the TiSS in both cRNA-seq replicates. Required for expression of UL36.4 uORF.
UL36.5 RNA	UL36.5_RNA	UL36.5	UL36.4-UL38	JN555585+:74860-86040	+	74860	86039	11180	1	0	0	0	0	0	0	1	0	1	2
UL36.6 RNA (may start further upstream at 79448 or 79373 according to PacBio)	UL36.6_RNA	UL36.6	UL36.4-UL38	JN555585+:79564-86040	+	79564	86039	6476	1	0	0	0	0	0	0	1	0	0	1	Strong peak in both dRNA-seq replicates. Required for expression of UL36.6 uORF and UL36.6 ORF
UL36.6 RNA iso1 (spliced)	UL36.6_RNA_iso1	UL36.6	UL36.4-UL38	JN555585+:79564-79883|80090-86040	+	79564	86039	6269	2	0	0	0	0	0	0	1	0	0	1	Strong peak in both dRNA-seq replicates. Required for expression of UL36.6 uORF and UL36.6 ORF
UL36.6 RNA iso2 (NAGNAG, spliced)	UL36.6_RNA_iso2	UL36.6	UL36.4-UL38	JN555585+:79564-79883|80087-86040	+	79564	86039	6272	2	0	0	0	0	0	0	1	0	0	1	Strong peak in both dRNA-seq replicates. Required for expression of UL36.6 uORF and UL36.6 ORF
UL38 RNA	UL38_RNA	UL38	UL36.4-UL38	JN555585+:84393-86040	+	84393	86039	1647	1	1	1	1	0	1	1	0	1	1	7
UL39 RNA	UL39_RNA	UL39	UL39-UL40	JN555585+:86216-91001	+	86216	91000	4785	1	1	1	1	1	1	1	0	0	1	7
UL40 RNA	UL40_RNA	UL40	UL39-UL40	JN555585+:89773-91001	+	89773	91000	1228	1	1	1	0	0	1	1	1	0	1	6
UL40.5 RNA *1	UL40.5_RNA_*1	UL40.5	UL40.5-UL42	JN555585+:91011-94658	+	91011	94657	3647	1	1	0	0	0	0	1	0	0	1	3
UL40.5 RNA iso1 (spliced, encodes UL40.5 iORF)	UL40.5_RNA_iso1	UL40.5	UL40.5-UL42	JN555585+:91011-91121|91412-91551|92534-94658	+	91011	94657	2373	3	1	0	0	0	0	1	0	0	1	3
UL40.5 RNA	UL40.5_RNA	UL40.5	UL40.5-UL42	JN555585+:91076-94658	+	91076	94657	3582	1	1	1	0	0	0	0	0	0	1	3
UL40.5 RNA #1 (encodes UL40.5 iORF)	UL40.5_RNA_#1	UL40.5	UL40.5-UL42	JN555585+:91296-94658	+	91296	94657	3362	1	1	0	0	0	0	1	0	0	1	3
UL40.6 RNA	UL40.6_RNA	UL40.6	UL40.5-UL42	JN555585+:91523-94658	+	91523	94657	3135	1	1	0	0	0	0	1	0	0	1	3
UL40.6 RNA iso1 (spliced, encodes UL40.7 dORF)	UL40.6_RNA_iso1	UL40.6	UL40.5-UL42	JN555585+:91523-91551|92534-94658	+	91523	94657	2152	2	1	0	0	0	0	1	0	0	1	3
UL40.7 RNA	UL40.7_RNA	UL40.7	UL40.5-UL42	JN555585+:91994-94658	+	91994	94657	2664	1	1	0	0	0	0	1	0	0	1	3
UL42 RNA	UL42_RNA	UL42	UL40.5-UL42	JN555585+:92934-94658	+	92934	94657	1724	1	1	1	1	0	1	1	1	1	1	8
UL43 RNA	UL43_RNA	UL43	UL43	JN555585+:94764-96086	+	94764	96085	1322	1	0	1	0	1	0	0	0	0	1	3
UL44 RNA	UL44_RNA	UL44	UL44-UL45	JN555585+:96173-98705	+	96173	98704	2532	1	1	1	1	0	0	1	0	0	1	5
UL44 RNA iso1 (spliced)	UL44_RNA_iso1	UL44	UL44-UL45	JN555585+:96173-97724|97950-98705	+	96173	98704	2306	2	1	1	1	0	0	1	0	0	1	5
UL45 RNA	UL45_RNA	UL45	UL44-UL45	JN555585+:97953-98705	+	97953	98704	752	1	1	0	0	1	1	1	1	0	1	6
UL46.5 RNA	UL46.5_RNA	UL46.5	UL46.5-UL50	JN555585+:101286-108176	+	101286	108175	6890	1	0	0	0	0	0	0	0	0	0	0	Peak in both cRNA-seq replicates. Required for expression of UL46.5 sORF 1 and 2.
UL47.5 RNA (orphan)	UL47.5_RNA	UL47.5	UL46.5-UL50	JN555585+:103415-108176	+	103415	108175	4761	1	1	0	0	0	0	0	1	0	0	2
UL50 RNA	UL50_RNA	UL50	UL46.5-UL50	JN555585+:106829-108176	+	106829	108175	1347	1	0	1	1	0	1	1	1	1	1	7
UL52 RNA	UL52_RNA	UL52	UL52-UL53	JN555585+:108985-113466	+	108985	113465	4481	1	1	1	0	0	0	1	0	0	1	4
UL53 RNA	UL53_RNA	UL53	UL52-UL53	JN555585+:111761-113466	+	111761	113465	1705	1	1	1	0	0	1	1	0	1	1	6
UL53 RNA #1	UL53_RNA_#1	UL53	UL52-UL53	JN555585+:111943-113466	+	111943	113465	1523	1	1	0	0	0	1	1	0	0	1	4
UL53 RNA #2 (encodes UL53 iORF)	UL53_RNA_#2	UL53	UL52-UL53	JN555585+:112511-113466	+	112511	113465	955	1	1	0	0	0	0	1	1	0	1	4
UL54 RNA	UL54_RNA	UL54	UL54-UL55	JN555585+:113598-115303	+	113598	115302	1705	1	0	1	1	0	1	1	0	0	1	5
UL54.4 RNA (PacBio; read-through; orphan)	UL54.4_RNA	UL54.4	UL54-UL55	JN555585+:115027-116123	+	115027	116122	1096	1	1	0	0	1	0	1	0	0	0	3
UL55 RNA	UL55_RNA	UL55	UL54-UL55	JN555585+:115444-116123	+	115444	116122	679	1	0	1	0	0	1	1	0	1	1	5
IRL2.5 RNA *2 (=LAT 0.7kb; =pri-miRNA-H1)	IRL2.5_RNA_*2	IRL2.5	IRL2.5	JN555585+:117948-118732	+	117948	118731	784	1	1	0	0	0	0	1	0	0	0	2
IRL2.5 RNA *1 (=LAT 0.7kb; =pri-miRNA-H1)	IRL2.5_RNA_*1	IRL2.5	IRL2.5	JN555585+:117978-118732	+	117978	118731	754	1	1	0	0	0	0	0	0	0	0	1	Strong peak in both dRNA-seq and one cRNA-seq replicate. Weak peak in the other cRNA-seq replicate. 0.7kb LAT.
IRL2.5 RNA (=pri-miRNA-H1)	IRL2.5_RNA	IRL2.5	IRL2.5	JN555585+:118139-118732	+	118139	118731	593	1	1	0	0	0	0	0	0	1	1	3
IRL2.5 RNA #1 (orphan)	IRL2.5_RNA_#1	IRL2.5	IRL2.5	JN555585+:118617-118732	+	118617	118731	115	1	1	0	0	0	0	0	0	1	0	2
LAT iso1 (spliced)	LAT_iso1	LAT_gene	LAT-ORF-O	JN555585+:118806-119464|121420-127172	+	118806	127171	6410	2	0	0	0	0	0	0	0	0	0	0	Latency associated transcript (LAT)
LAT	LAT	LAT_gene	LAT-ORF-O	JN555585+:118806-127172	+	118806	127171	8366	1	0	0	0	0	0	0	0	0	0	0	Latency associated transcript (LAT)
pri-miRNA-H2/H7/H8/H3/H4/H5 (initiates within LAT)	pri-miRNA-H2/H7/H8/H3/H4/H5	pri-miRNA-H2/H7/H8/H3/H4/H5	LAT-ORF-O	JN555585+:121163-127172	+	121163	127171	6009	1	0	1	0	0	0	0	1	0	0	2
pri-miRNA-H7/H8/H3/H4/H5 (initiates within LAT)	pri-miRNA-H7/H8/H3/H4/H5	pri-miRNA-H7/H8/H3/H4/H5	LAT-ORF-O	JN555585+:122774-127172	+	122774	127171	4398	1	1	0	0	0	0	0	1	1	0	3
ORF-O/P RNA (=pri-miRNA-H3/H4/H5, inhibited by ICP4)	ORF-O/P_RNA	ORF-O/P	LAT-ORF-O	JN555585+:125048-127172	+	125048	127171	2124	1	0	1	0	0	0	0	0	0	1	2
US1 RNA (spliced)	US1_RNA	US1	US1-US1.5	JN555585+:132129-132375|132543-133968	+	132129	133967	1671	2	1	1	1	1	1	1	0	0	0	6
US1.5 RNA (Carter & Roizman, JVI 1996)	US1.5_RNA	US1.5	US1-US1.5	JN555585+:133083-133968	+	133083	133967	885	1	0	0	0	0	0	0	0	0	1	1	Observed by Carter & Roizman, JVI 1996. No evidence for this TiSS in our data.
US2.5 RNA	US2.5_RNA	US2.5	US2.5-US4	JN555585+:134622-137541	+	134622	137540	2919	1	0	1	0	0	0	0	0	0	1	2
US3 RNA (also encodes US3.5 CDS)	US3_RNA	US3	US2.5-US4	JN555585+:134966-137541	+	134966	137540	2575	1	1	1	0	0	0	0	1	0	1	4
US3 RNA #1 (also encodes US3.5 CDS)	US3_RNA_#1	US3	US2.5-US4	JN555585+:135122-137541	+	135122	137540	2419	1	0	0	0	0	0	0	0	1	1	2
US3 RNA #2 (also encodes US3.5 CDS)	US3_RNA_#2	US3	US2.5-US4	JN555585+:135189-137541	+	135189	137540	2352	1	0	0	0	0	1	1	0	0	1	3
US4 RNA	US4_RNA	US4	US2.5-US4	JN555585+:136734-137541	+	136734	137540	807	1	1	1	0	1	1	1	1	1	1	8
US5 RNA	US5_RNA	US5	US5-US7	JN555585+:137625-141042	+	137625	141041	3417	1	1	1	1	1	1	1	0	0	1	7
US6 RNA	US6_RNA	US6	US5-US7	JN555585+:138345-141042	+	138345	141041	2697	1	1	1	1	0	1	1	0	1	1	7
US7 RNA	US7_RNA	US7	US5-US7	JN555585+:139699-141042	+	139699	141041	1343	1	1	1	1	0	1	1	0	0	1	6
US8 RNA	US8_RNA	US8	US8-US9	JN555585+:141171-143695	+	141171	143694	2524	1	1	1	1	0	1	1	0	0	1	6
US8.5 RNA (encodes US8A)	US8.5_RNA	US8.5	US8-US9	JN555585+:142629-143695	+	142629	143694	1066	1	1	1	0	1	1	1	1	0	1	7
US9 RNA	US9_RNA	US9	US8-US9	JN555585+:143251-143695	+	143251	143694	444	1	1	0	0	0	1	1	1	0	1	5
Ori-S RNA (Hubenthal-Voss,Starr,Roizman JVI 1987; encode Ori-S CDS)	Ori-S_RNA	Ori-S	Ori-S-TRS1	JN555585+:145907-151027	+	145907	151026	5120	1	0	0	0	0	0	0	0	0	1	1	Observed by Hubenthal-Voss,Starr,Roizman JVI 1987. Weak peak as well as increase in read coverage downstream of TiSS in both cRNA-seq replicates.
TRS1 RNA	TRS1_RNA	TRS1	Ori-S-TRS1	JN555585+:146766-151027	+	146766	151026	4261	1	1	1	0	0	0	1	0	0	0	3
TRS1 RNA #1 (orphan, may encode truncated isoform of TRS1 CDS)	TRS1_RNA_#1	TRS1	Ori-S-TRS1	JN555585+:147355-151027	+	147355	151026	3672	1	0	1	0	1	0	0	0	0	0	2
TRL2.5 RNA #1 (orphan)	TRL2.5_RNA_#1	TRL2.5	TRL2.5	JN555585-:7641-7756	-	7755	7641	115	1	1	0	0	0	0	0	0	1	0	2
TRL2.5 RNA (=LAT 0.7kb; =pri-miRNA-H1)	TRL2.5_RNA	TRL2.5	TRL2.5	JN555585-:7641-8234	-	8233	7641	593	1	1	0	0	0	0	0	0	1	1	3
TRL2.5 RNA *1 (=LAT 0.7kb; =pri-miRNA-H1)	TRL2.5_RNA_*1	TRL2.5	TRL2.5	JN555585-:7641-8395	-	8394	7641	754	1	1	0	0	0	0	0	0	0	0	1	Strong peak in both dRNA-seq and one cRNA-seq replicate. Weak peak in the other sRNA-seq replicate.
TRL2.5 RNA *2 (=pri-miRNA-H1)	TRL2.5_RNA_*2	TRL2.5	TRL2.5	JN555585-:7641-8425	-	8424	7641	784	1	1	0	0	0	0	1	0	0	0	2
UL4 RNA	UL4_RNA	UL4	UL4-UL6.6	JN555585-:11733-12495	-	12494	11733	762	1	1	0	0	0	1	1	0	0	1	4
UL4.6 RNA (orphan; PacBio only)	UL4.6_RNA	UL4.6	UL4-UL6.6	JN555585-:11733-13519	-	13518	11733	1786	1	0	0	0	0	0	1	1	0	0	2
UL5 RNA	UL5_RNA	UL5	UL4-UL6.6	JN555585-:11733-15582	-	15581	11733	3849	1	0	1	0	0	1	1	0	1	1	5
UL5 RNA *1	UL5_RNA_*1	UL5	UL4-UL6.6	JN555585-:11733-15618	-	15617	11733	3885	1	1	0	0	0	0	1	0	0	1	3
UL6.4 RNA	UL6.4_RNA	UL6.4	UL4-UL6.6	JN555585-:11733-16007	-	16006	11733	4274	1	1	0	0	0	0	0	0	0	1	2
UL6.5 RNA	UL6.5_RNA	UL6.5	UL4-UL6.6	JN555585-:11733-16724	-	16723	11733	4991	1	0	0	0	0	0	0	1	0	1	2
UL6.6 RNA	UL6.6_RNA	UL6.6	UL4-UL6.6	JN555585-:11733-17359	-	17358	11733	5626	1	1	0	0	0	0	0	0	0	1	2
UL8 RNA	UL8_RNA	UL8	UL8-UL9.5	JN555585-:18187-20680	-	20679	18187	2493	1	1	1	0	0	1	1	1	0	1	6
UL8.5 RNA	UL8.5_RNA	UL8.5	UL8-UL9.5	JN555585-:18187-22195	-	22194	18187	4008	1	1	0	0	0	0	0	1	0	1	3
UL8.5 RNA *1 (Baradaran et al 1994; TiSS not observed)	UL8.5_RNA_*1	UL8.5	UL8-UL9.5	JN555585-:18187-22351	-	22350	18187	4164	1	0	0	0	0	0	1	0	0	1	2
UL9 RNA (Baradaran et al 1994; TiSS not observed)	UL9_RNA	UL9	UL8-UL9.5	JN555585-:18187-23381	-	23380	18187	5194	1	0	0	0	0	0	0	0	1	1	2
UL9.5 RNA	UL9.5_RNA	UL9.5	UL8-UL9.5	JN555585-:18187-24632	-	24631	18187	6445	1	1	1	0	0	0	0	0	0	1	3
UL11 RNA	UL11_RNA	UL11	UL11-UL14	JN555585-:24774-25116	-	25115	24774	342	1	1	0	0	0	0	0	0	0	1	2
UL11.5 RNA (orphan)	UL11.5_RNA	UL11.5	UL11-UL14	JN555585-:24774-25499	-	25498	24774	725	1	1	0	1	0	1	1	0	0	0	4
UL12.5 RNA	UL12.5_RNA	UL12.5	UL11-UL14	JN555585-:24774-26616	-	26615	24774	1842	1	1	1	1	0	0	1	0	0	1	5
UL12 RNA	UL12_RNA	UL12	UL11-UL14	JN555585-:24774-27046	-	27045	24774	2272	1	1	1	0	0	1	1	1	0	1	6
UL13 RNA	UL13_RNA	UL13	UL11-UL14	JN555585-:24774-28685	-	28684	24774	3911	1	1	0	0	0	1	0	0	1	1	4
UL14 RNA #1 (does not encode UL14 uORF 1 & 2)	UL14_RNA_#1	UL14	UL11-UL14	JN555585-:24774-29127	-	29126	24774	4353	1	1	0	0	0	1	0	0	0	0	2
UL14 RNA	UL14_RNA	UL14	UL11-UL14	JN555585-:24774-29250	-	29249	24774	4476	1	1	0	0	0	1	1	0	0	1	4
UL16 RNA	UL16_RNA	UL16	UL16-UL17	JN555585-:30146-31608	-	31607	30146	1462	1	1	1	0	0	1	1	0	1	0	5
UL17 RNA #1	UL17_RNA_#1	UL17	UL16-UL17	JN555585-:30146-33627	-	33626	30146	3481	1	1	0	0	0	0	0	0	0	1	2
UL17 RNA	UL17_RNA	UL17	UL16-UL17	JN555585-:30146-33815	-	33814	30146	3669	1	1	1	0	0	1	0	1	1	1	6
UL17 RNA *1	UL17_RNA_*1	UL17	UL16-UL17	JN555585-:30146-34039	-	34038	30146	3893	1	1	0	0	0	0	0	0	0	1	2
UL18 RNA	UL18_RNA	UL18	UL18-UL20.6	JN555585-:35003-36248	-	36247	35003	1245	1	1	1	1	0	1	1	1	0	1	7
UL19 RNA	UL19_RNA	UL19	UL18-UL20.6	JN555585-:35003-40767	-	40766	35003	5764	1	1	1	0	0	1	1	0	1	1	6
UL20 RNA	UL20_RNA	UL20	UL18-UL20.6	JN555585-:35003-41614	-	41613	35003	6611	1	1	1	0	0	1	1	1	0	1	6
UL20.6 RNA	UL20.6_RNA	UL20.6	UL18-UL20.6	JN555585-:35003-43563	-	43562	35003	8560	1	0	1	0	0	0	0	0	0	0	1	Strong peak in both cRNA-seq replicates and notable increase in coverage downstream of TiSS. Required for expression of UL26.6 uORF and UL20.6 ORF.
UL22 RNA	UL22_RNA	UL22	UL22	JN555585-:43814-46582	-	46581	43814	2768	1	1	1	0	0	1	1	0	0	1	5
UL23 RNA	UL23_RNA	UL23	UL23-UL25.5	JN555585-:46604-47910	-	47909	46604	1306	1	1	1	0	0	1	1	1	1	1	7
UL25.5 RNA	UL25.5_RNA	UL25.5	UL23-UL25.5	JN555585-:46604-50557	-	50556	46604	3953	1	1	0	0	0	0	0	0	0	0	1	Strong peak in both dRNA-seq replicates. Required for expression of UL25.5 ORF.
UL27 RNA	UL27_RNA	UL27	UL27-UL28	JN555585-:53032-56081	-	56080	53032	3049	1	1	1	1	0	1	1	0	1	1	7
UL28 RNA	UL28_RNA	UL28	UL27-UL28	JN555585-:53032-58386	-	58385	53032	5354	1	1	0	0	0	0	0	0	0	1	2
UL29.5 RNA	UL29.5_RNA	UL29.5	UL29.5-UL30.6	JN555585-:58390-60552	-	60551	58390	2162	1	0	1	0	0	0	0	0	0	1	2
UL29 RNA	UL29_RNA	UL29	UL29.5-UL30.6	JN555585-:58390-62314	-	62313	58390	3924	1	1	1	0	0	1	1	1	1	0	6
UL30.5 RNA #1	UL30.5_RNA_#1	UL30.5	UL29.5-UL30.6	JN555585-:58390-63321	-	63320	58390	4931	1	1	0	0	0	0	0	0	0	1	2
UL30.5 RNA	UL30.5_RNA	UL30.5	UL29.5-UL30.6	JN555585-:58390-63653	-	63652	58390	5263	1	1	0	0	0	0	0	0	0	1	2
UL30.6 RNA	UL30.6_RNA	UL30.6	UL29.5-UL30.6	JN555585-:58390-65675	-	65674	58390	7285	1	0	1	0	0	0	0	0	0	0	1	Strong peak in both cRNA-seq replicates as well as a weak kinetic changes (increase late in infection) in both replicates.
UL31 RNA	UL31_RNA	UL31	UL31-UL32	JN555585-:66362-67458	-	67457	66362	1096	1	1	1	0	1	1	1	1	1	1	8
UL32 RNA	UL32_RNA	UL32	UL31-UL32	JN555585-:66362-69220	-	69219	66362	2858	1	1	1	0	0	1	1	0	0	1	5
UL36 RNA #1 (orphan, may encode truncated isoform of UL36 CDS)	UL36_RNA_#1	UL36	UL36	JN555585-:70958-74803	-	74802	70958	3845	1	0	1	0	0	0	0	1	0	0	2
UL36 RNA	UL36_RNA	UL36	UL36	JN555585-:70958-80472	-	80471	70958	9514	1	1	1	0	0	0	0	0	0	0	2
UL37 RNA #1 (initiates downstream of TaSS of UL37 uoORF)	UL37_RNA_#1	UL37	UL37-UL39.6	JN555585-:80690-84147	-	84146	80690	3457	1	1	0	0	0	1	0	0	0	1	3
UL37 RNA	UL37_RNA	UL37	UL37-UL39.6	JN555585-:80690-84215	-	84214	80690	3525	1	0	1	0	0	0	1	1	1	1	5
UL37.5 RNA #1	UL37.5_RNA_#1	UL37.5	UL37-UL39.6	JN555585-:80690-85203	-	85202	80690	4513	1	0	1	0	0	0	0	0	0	1	2
UL37.5 RNA	UL37.5_RNA	UL37.5	UL37-UL39.6	JN555585-:80690-85414	-	85413	80690	4724	1	0	1	0	0	0	0	0	0	1	2
UL37.6 RNA #1	UL37.6_RNA_#1	UL37.6	UL37-UL39.6	JN555585-:80690-85848	-	85847	80690	5158	1	0	0	0	0	0	0	1	0	1	2
UL37.6 RNA	UL37.6_RNA	UL37.6	UL37-UL39.6	JN555585-:80690-86021	-	86020	80690	5331	1	1	0	0	0	0	0	1	0	1	3
UL39.4 RNA	UL39.4_RNA	UL39.4	UL37-UL39.6	JN555585-:80690-88272	-	88271	80690	7582	1	1	0	0	0	0	0	0	0	1	2
UL39.5 RNA	UL39.5_RNA	UL39.5	UL37-UL39.6	JN555585-:80690-88886	-	88885	80690	8196	1	1	0	0	0	0	0	0	0	0	1	Strong peak in both dRNA-seq replicates. Required for expression of UL39.5 ORF.
UL39.6 RNA	UL39.6_RNA	UL39.6	UL37-UL39.6	JN555585-:80690-90062	-	90061	80690	9372	1	1	0	0	0	0	0	0	0	0	1	Strong peak in both dRNA-seq replicates. Required for expression of UL39.6 ORF.
UL41 RNA #2 (encodes UL41 iORF)	UL41_RNA_#2	UL41	UL41	JN555585-:91084-91844	-	91843	91084	760	1	1	0	0	0	1	1	0	0	1	4
UL41 RNA #1 (encodes UL41 iORF)	UL41_RNA_#1	UL41	UL41	JN555585-:91084-91877	-	91876	91084	793	1	1	0	0	0	0	1	0	0	1	3
UL41 RNA (VHS)	UL41_RNA	UL41	UL41	JN555585-:91084-92754	-	92753	91084	1670	1	1	1	0	0	1	1	0	0	1	5
UL46 RNA (VP11/12)	UL46_RNA	UL46	UL46-UL47	JN555585-:98708-100993	-	100992	98708	2285	1	1	1	1	1	1	1	1	1	1	9
UL47 RNA #1 (VP13/14)	UL47_RNA_#1	UL47	UL46-UL47	JN555585-:98708-103230	-	103229	98708	4522	1	1	0	0	0	0	0	0	0	1	2
UL47 RNA (VP13/14)	UL47_RNA	UL47	UL46-UL47	JN555585-:98708-103310	-	103309	98708	4602	1	1	1	0	0	1	1	0	0	1	5
UL48 RNA #1 (VP16)	UL48_RNA_#1	UL48	UL48	JN555585-:103512-105151	-	105150	103512	1639	1	1	0	0	0	0	1	1	0	1	4
UL48 RNA (VP16)	UL48_RNA	UL48	UL48	JN555585-:103512-105258	-	105257	103512	1746	1	1	1	1	0	1	1	0	0	1	6
UL49 RNA	UL49_RNA	UL49	UL49-UL50.6	JN555585-:105440-106539	-	106538	105440	1099	1	1	1	0	1	1	1	1	1	1	8
UL49.5 RNA (=UL49A)	UL49.5_RNA	UL49.5	UL49-UL50.6	JN555585-:105440-107127	-	107126	105440	1687	1	1	1	0	0	1	1	0	1	1	6
UL50.5 RNA	UL50.5_RNA	UL50.5	UL49-UL50.6	JN555585-:105440-107583	-	107582	105440	2143	1	1	0	0	0	0	0	1	0	1	3
UL50.6 RNA	UL50.6_RNA	UL50.6	UL49-UL50.6	JN555585-:105440-108171	-	108170	105440	2731	1	1	0	0	0	0	0	0	0	0	1	Strong peak in both dRNA-seq replicates. Required for expression of UL50.6 sORF.
UL51 RNA #1	UL51_RNA_#1	UL51	UL51-UL54.5	JN555585-:108259-109168	-	109167	108259	909	1	1	0	0	0	1	1	0	0	0	3
UL51 RNA	UL51_RNA	UL51	UL51-UL54.5	JN555585-:108259-109303	-	109302	108259	1044	1	1	1	0	0	1	1	1	1	1	7
UL52.4 RNA	UL52.4_RNA	UL52.4	UL51-UL54.5	JN555585-:108259-109736	-	109735	108259	1477	1	0	0	0	0	0	0	0	0	1	1	Strong peak in both dRNA-seq replicates. Required for expression of UL52.4 sORF.
UL52.5 RNA	UL52.5_RNA	UL52.5	UL51-UL54.5	JN555585-:108259-112132	-	112131	108259	3873	1	1	1	0	0	0	1	1	0	1	5
UL53.5 RNA	UL53.5_RNA	UL53.5	UL51-UL54.5	JN555585-:108259-113090	-	113089	108259	4831	1	1	0	0	0	0	0	1	1	1	4
UL54.5 RNA (orphan)	UL54.5_RNA	UL54.5	UL51-UL54.5	JN555585-:108259-115846	-	115845	108259	7587	1	0	1	0	0	0	0	0	0	0	1	Strong peak in both cRNA-seq replicates as well as a weak kinetic change (increase late in infection) in both replicates.
UL56 RNA	UL56_RNA	UL56	UL56-IRL3	JN555585-:116178-117084	-	117083	116178	906	1	0	1	0	0	1	1	1	1	1	6
IRL3 RNA (orphan)	IRL3_RNA	IRL3	UL56-IRL3	JN555585-:116178-117926	-	117925	116178	1748	1	1	0	0	0	0	0	0	1	0	2
AL-RNA (Perng et al., JVI 2002, not observed)	AL-RNA	AL-RNA	AL-RNA	JN555585-:117998-118959	-	118958	117998	961	1	0	0	0	0	0	0	0	0	0	0	Observed by Perng et al., JVI 2002. No evidence for this TiSS in our data.
IRL2 RNA iso1 (with retained intron 1)	IRL2_RNA_iso1	IRL2	IRL2-IRL1	JN555585-:120656-122487|122623-124256	-	124255	120656	3464	2	1	1	0	0	1	1	1	1	1	7
IRL2 RNA iso2 (NAGNAG, spliced)	IRL2_RNA_iso2	IRL2	IRL2-IRL1	JN555585-:120656-122484|122623-123290|124055-124256	-	124255	120656	2696	3	1	1	0	0	1	1	1	1	1	7
IRL2 RNA (spliced)	IRL2_RNA	IRL2	IRL2-IRL1	JN555585-:120656-122487|122623-123290|124055-124256	-	124255	120656	2699	3	1	1	0	0	1	1	1	1	1	7
IRL1.5 RNA (spliced)	IRL1.5_RNA	IRL1.5	IRL2-IRL1	JN555585-:120656-122487|122623-123290|124055-124623	-	124622	120656	3066	3	1	1	0	0	0	0	1	1	1	5
IRL1 RNA (spliced)	IRL1_RNA	IRL1	IRL2-IRL1	JN555585-:120656-122487|122623-123290|124055-125965	-	125964	120656	4408	3	1	1	0	0	0	0	0	1	1	4
IRS1 RNA #1 (orphan, may encode truncated isoform of IRS1 CDS)	IRS1_RNA_#1	IRS1	IRS1	JN555585-:127169-130841	-	130840	127169	3672	1	0	1	0	1	0	0	0	0	0	2
IRS1 RNA	IRS1_RNA	IRS1	IRS1	JN555585-:127169-131430	-	131429	127169	4261	1	1	1	0	0	0	1	0	0	0	3
US2 RNA	US2_RNA	US2	US2-US5.5	JN555585-:134020-135306	-	135305	134020	1286	1	1	1	0	0	1	1	1	1	0	6
US3.6 RNA	US3.6_RNA	US3.6	US2-US5.5	JN555585-:134020-136668	-	136667	134020	2648	1	1	0	0	0	0	0	0	0	1	2
US5.1 RNA (Jovasevic & Roizman Virol J 2010. not observed in TiSS or PacBio data; orphan)	US5.1_RNA	US5.1	US2-US5.5	JN555585-:134020-137987	-	137986	134020	3967	1	0	0	0	0	0	0	0	0	0	0	Observed by Jovasevic & Roizman Virol J 2010. No evidence for this TiSS in our data.
US5.5 RNA (orphan)	US5.5_RNA	US5.5	US2-US5.5	JN555585-:134020-138911	-	138910	134020	4891	1	1	0	0	0	0	0	0	0	1	2
US10 RNA	US10_RNA	US10	US10-US12	JN555585-:144122-145169	-	145168	144122	1047	1	1	0	0	0	1	1	0	0	1	4
US11 RNA	US11_RNA	US11	US10-US12	JN555585-:144122-145462	-	145461	144122	1340	1	1	0	0	0	1	1	1	1	1	6
US12 RNA (spliced)	US12_RNA	US12	US10-US12	JN555585-:144122-145653|145821-146067	-	146066	144122	1777	2	1	1	1	0	1	1	0	0	0	5
