# Supplementary material for: Integrative functional genomics decodes herpes simplex virus 1
Source: Nat Commun. 2020 Apr 27;11:2038. doi: 10.1038/s41467-020-15992-5 (PMC7184758; doi:10.1038/s41467-020-15992-5)
Supplement: Supplementary file 6 — Supplementary Data 2 [file 41467_2020_15992_MOESM6_ESM.xlsx]

## Sheet: Tabelle1
Supplementary Data 2: HSV-1 splicing events
Intron Position	Affected gene(s)	Exon-spanning reads (d27-1) (Tang et al. PLoS Path. 2019)	Reads (Kos) (Tang et al. PLoS Path. 2019)	Type		Upstream exon-intron reads (4sU-Seq)	Exon-spanning reads (4sU-Seq)	Downstream intron-exon reads (4sU-Seq)		Upstream exon-intron reads (total RNA)	Exon-spanning reads (total RNA)	Downstream intron-exon reads (total RNA)		Upstream exon-intron reads (WT: subcellular RNA fractions)	Exon-spanning reads (WT: subcellular RNA fractions)	Downstream intron-exon reads (WT: subcellular RNA fractions)		Upstream exon-intron reads (DICP27: subcellular RNA fractions)	Exon-spanning reads (DICP27: subcellular RNA fractions)	Downstream intron-exon reads (DICP27:subcellular RNA fractions)
JN555585-:122487-122623	IRL1_RNA	2903	4677	Known		1748	8176	870		898	1214	154		155	183	60		280	595	72
JN555585-:123290-124055	IRL1_RNA	16873	28617	Known		4144	32994	3789		5839	19125	2588		447	3032	188		617	6786	742
JN555585-:145653-145821	US12_RNA	75081	66113	Known		655	20562	151		306	4665	49		108	50241	10475		89	42030	4438
JN555585+:119464-121420	LAT	4	429	Known		5223	1656	2302		602	1766	882		3	0	23		224	0	1065
JN555585+:132375-132543	US1_RNA	30190	30732	Known		2763	84762	1811		621	22672	1163		978	17590	104		1236	29631	1129
JN555585+:2318-3083	TRL2_RNA_iso	-	-	Known		4288	30836	3224		5859	18867	2410		441	2996	153		617	6670	632
JN555585+:30049-33635	UL15_RNA	3573	2098	Known		3484	5224	2796		884	1329	820		1415	6357	1886		3294	3384	3501
JN555585+:3750-3886	TRL2_RNA_i1	2903	4677	Known		2009	7782	630		1001	1199	140		159	110	36		374	563	44
JN555585-:122484-122623	IRL2_RNA_iso	1868	3475	NAGNAG		1748	5103	8880		898	786	1305		155	0	252		280	0	716
JN555585+:3750-3889	TRL2_RNA_iso	1868	3475	NAGNAG		2009	4872	8663		1001	776	1355		159	0	154		374	0	639
JN555585+:79883-80087	UL36.6_RNA	-	-	NAGNAG		2252	180	2318		1514	209	1605		1075	1	1442		2357	3	3698
JN555585+:79883-80090	UL36.6_RNA	8	5	PacBio confirmed		2252	126	2519		1514	144	1883		1075	0	1490		2357	1	3820
JN555585+:91121-91412	UL40.5_RNA	28	870	PacBio confirmed		2185	771	4171		1312	972	1920		1946	0	3255		2189	1	4466
JN555585+:91551-92534	UL40.6_RNA	6	3387	PacBio confirmed		2522	738	6146		2491	1111	3700		4134	0	5479		7750	0	8913
JN555585+:97724-97950	UL44_RNA	173	215	PacBio confirmed		68273	3743	79886		18853	550	15525		1776	0	1124		71312	1	50506
JN555585-:123290-123509	IRL2_RNA_iso	5	1045	Illumina only		5325	233	3789		29516	627	2588		257	0	188		3117	0	742
JN555585-:123290-124572	IRL1.5_RNA	0	46	Illumina only		6323	103	3789		3819	140	2588		299	0	188		1325	0	742
JN555585-:124152-124572	IRL1.5_RNA	15	78	Illumina only		6323	269	53725		3819	481	28775		299	0	4391		1325	0	6922
JN555585-:124179-124572	IRL1.5_RNA	-	-	Illumina only		6323	97	49019		3819	110	24789		299	0	3922		1325	0	6205
JN555585-:124263-124572	IRL1.5_RNA	-	-	Illumina only		6323	59	7999		3819	22	4737		299	0	222		1325	0	1817
JN555585-:132642-133324	-	-	-	Illumina only		3144	107	1795		3706	193	1929		391	0	35		8933	0	5772
JN555585-:132642-134493	US2_RNA	-	-	Illumina only		17593	42	1795		4735	58	1929		2191	0	35		12952	0	5772
JN555585-:132642-137654	US5.1_RNA	-	-	Illumina only		8120	20	1795		3677	63	1929		392	0	35		8847	0	5772
JN555585-:133408-134493	US2_RNA	-	-	Illumina only		17593	65	4628		4735	126	4823		2191	0	463		12952	0	9610
JN555585-:134246-134493	US2_RNA	-	-	Illumina only		17593	72	27300		4735	15	6580		2191	0	1418		12952	0	16543
JN555585-:13449-13932	UL5_RNA	221	24	Illumina only		17363	246	9507		3589	69	2366		4094	0	3124		5103	0	4022
JN555585-:134701-135214	US2_RNA	-	-	Illumina only		28137	175	18666		6859	105	2307		3880	0	2339		16553	0	15009
JN555585-:134701-137654	US5.1_RNA	-	-	Illumina only		8120	117	18666		3677	118	2307		392	0	2339		8847	0	15009
JN555585-:137812-138717	US5.5_RNA	-	-	Illumina only		2665	50	3111		6747	113	2196		1005	0	397		6965	0	5596
JN555585-:137812-138989	US5.5_RNA	-	-	Illumina only		1291	291	3111		3052	144	2196		347	0	397		3564	0	5596
JN555585-:137812-139121	US5.5_RNA	-	-	Illumina only		331	69	3111		1398	72	2196		212	0	397		2852	0	5596
JN555585-:137812-139386	US5.5_RNA	-	-	Illumina only		1136	49	3111		1959	97	2196		398	0	397		3879	0	5596
JN555585-:137812-139736	US5.5_RNA	-	-	Illumina only		1460	36	3111		2066	41	2196		475	0	397		3880	0	5596
JN555585-:16897-17576	UL6.6_RNA	-	-	Illumina only		4207	140	2204		2296	103	1543		1368	0	1350		4619	0	3446
JN555585-:76253-144944	US10_RNA	-	-	Illumina only		210306	381	24051		92001	33	3157		119973	0	1143		122186	0	23171
JN555585-:76457-76517	UL36_RNA	-	-	Illumina only		9633	1247	10509		1488	93	1516		647	0	668		9583	0	11285
JN555585-:87147-87398	UL39.4_RNA	-	-	Illumina only		1091	96	1515		1579	394	1600		341	0	441		2167	0	2787
JN555585-:87147-88413	UL39.5_RNA	-	-	Illumina only		1543	28	1515		1847	82	1600		664	0	441		3427	0	2787
JN555585-:87738-88413	UL39.5_RNA	-	-	Illumina only		1543	183	2843		1847	487	3347		664	0	863		3427	0	5231
JN555585-:88551-88815	UL39.5_RNA	-	-	Illumina only		2813	127	2574		3011	356	2560		949	0	732		4323	0	3855
JN555585-:88551-90068	UL39.6_RNA	-	-	Illumina only		2406	44	2574		3004	115	2560		333	0	732		3697	0	3855
JN555585-:89109-89406	UL39.6_RNA	-	-	Illumina only		1628	9	2273		2206	40	2354		637	0	862		2663	0	3322
JN555585-:89109-90068	UL39.6_RNA	-	-	Illumina only		2406	8	2273		3004	59	2354		333	0	862		3697	0	3322
JN555585-:90553-90889	-	-	-	Illumina only		3346	39	3759		2689	50	3192		639	0	708		3625	0	5050
JN555585+:113428-113787	UL53_RNA_#2	-	-	Illumina only		16269	265	50891		4617	77	17672		1370	0	9258		11699	0	29575
JN555585+:11898-12972	UL4.5_RNA_*1	-	-	Illumina only		2906	46	5219		3562	70	3395		1553	0	868		5290	0	7155
JN555585+:119464-119611	LAT	-	-	Illumina only		5223	78	3404		602	34	672		3	0	20		224	0	396
JN555585+:119464-119661	LAT	-	-	Illumina only		5223	40	7672		602	22	2352		3	0	70		224	0	1266
JN555585+:12189-12972	UL4.5_RNA_*1	5	96	Illumina only		5476	251	5219		3725	322	3395		1814	0	868		6697	0	7155
JN555585+:12429-12972	UL4.5_RNA	14	381	Illumina only		5304	776	5219		4785	1128	3395		1229	0	868		7977	1	7155
JN555585+:12843-12972	UL4.5_RNA	-	-	Illumina only		8561	61	5219		6225	73	3395		1307	0	868		8947	0	7155
JN555585+:132356-132543	US1_RNA	171	102	Illumina only		81045	707	1811		21394	146	1163		18809	0	104		28521	0	1129
JN555585+:134732-135342	US2.5_RNA	-	-	Illumina only		124	33	10165		125	34	3849		320	0	4942		692	0	11797
JN555585+:135234-135342	US3_RNA_#1	133	24	Illumina only		5636	113	10165		2720	94	3849		3063	8	4942		6353	35	11797
JN555585+:137812-138989	US5_RNA	1	36	Illumina only		8915	39	110587		3030	6	17445		3394	0	22942		10360	0	60532
JN555585+:137812-139736	US5_RNA	-	-	Illumina only		8915	5	41278		3030	5	9564		3394	0	19032		10360	0	56062
JN555585+:139062-139201	US6_RNA	249	3	Illumina only		104969	66	112897		14216	20	12440		19331	52	22415		57789	1	65994
JN555585+:28625-29455	UL13.5_RNA	-	-	Illumina only		4112	25	6616		2183	19	2413		2452	0	8294		5740	0	5916
JN555585+:32455-33635	UL15_RNA	-	-	Illumina only		2816	215	2796		891	106	820		1837	0	1886		3558	0	3501
JN555585+:33486-33635	UL15_RNA	169	283	Illumina only		1483	778	2796		674	228	820		1464	0	1886		3071	0	3501
JN555585+:41710-42246	UL20.4_RNA	-	-	Illumina only		6821	206	15138		2571	53	6903		402	0	2119		5948	0	14019
JN555585+:45744-46676	UL22.5_RNA	-	-	Illumina only		735	101	2563		562	187	1645		425	0	637		1960	0	3036
JN555585+:46772-47680	UL23.5_RNA	-	-	Illumina only		2199	84	4190		1371	58	3158		989	0	2526		4119	0	5093
JN555585+:46772-48032	UL23.5_RNA	-	-	Illumina only		2199	160	7523		1371	108	2413		989	0	2873		4119	0	5425
JN555585+:46772-48075	UL23.5_RNA	7	246	Illumina only		2199	331	8160		1371	323	2602		989	0	2339		4119	2	4654
JN555585+:48251-48813	UL24.5_RNA	-	-	Illumina only		14963	204	38103		3688	213	9929		7093	0	4873		8413	0	17121
JN555585+:60650-61892	UL28.4_RNA	-	-	Illumina only		2567	29	3003		2500	48	2322		184	0	181		4397	0	3968
JN555585+:63718-63964	UL30_RNA	-	-	Illumina only		51395	163	34611		24470	78	20702		29259	0	23432		30455	0	24301
JN555585+:79961-80087	UL36.6_RNA	-	-	Illumina only		2907	50	2318		1819	63	1605		1305	0	1442		3149	0	3698
JN555585+:90943-91412	UL40_RNA	-	-	Illumina only		50462	72	4171		5672	39	1920		21552	0	3255		30270	1	4466
JN555585+:91078-91412	UL40.5_RNA	4	369	Illumina only		2094	403	4171		1307	382	1920		2078	0	3255		1978	0	4466
JN555585+:97843-97950	UL44_RNA	-	-	Illumina only		53277	96	79886		11450	28	15525		596	0	1124		35327	0	50506
JN555585-:106018-106091	ul49.5-49 sp	-	-	PacBio n.c.		43424	26	38842		12443	2	11018		15533	0	11453		58271	0	47711
JN555585+:78852-79742	AST-2-L3	-	-	PacBio n.c.		794	3	1385		246	2	811		168	0	606		664	0	1801
JN555585+:79581-79742	AST-2-L1	-	-	PacBio n.c.		612	5	1385		380	0	811		260	0	606		1552	0	1801
JN555585+:91121-91517	ul41-42 c sp3	1	91	PacBio n.c.		2185	18	4327		1312	22	3875		1946	0	3787		2189	0	8462
JN555585+:91551-97948	ul41-45 c sp	-	-	PacBio n.c.		2522	1	81919		2491	0	15900		4134	0	1063		7750	0	48681
JN555585+:92981-94004	ul41-42 c sp 1	-	-	PacBio n.c.		36524	15	97952		18168	1	45695		12814	0	20133		28403	0	60194
JN555585+:92981-94146	ul41-42 c sp2	-	-	PacBio n.c.		36524	0	84751		18168	0	43579		12814	0	15232		28403	0	64023
