# Supplementary material for: Integrative functional genomics decodes herpes simplex virus 1
Source: Nat Commun. 2020 Apr 27;11:2038. doi: 10.1038/s41467-020-15992-5 (PMC7184758; doi:10.1038/s41467-020-15992-5)
Supplement: Supplementary file 7 — Supplementary Data 3 [file 41467_2020_15992_MOESM7_ESM.xlsx]

## Sheet: Tabelle1
Supplementary Data 3: List of all HSV-1 ORFs
All ORFs of the previous reference annotation are labeled as "CDS" (coding sequences). All novel ORFs as ORFs, sORFs, uORFs, uoORFs or dORFs. The Gene ID, parental transcript, ORF length, start and stop codon, as well as the exact location are indicated
Name	ID	Type	Gene	Transcript	Strand	Length (aa)	Start codon	Stop codon	TaSS	Stop	Location	Repeat ID	Repeat TaSS	Repeat Stop	Repeat Location
IRL1 CDS (ICP34.5)	IRL1_CDS	CDS	IRL1	IRL1_RNA	-	248	AUG	UAA	125860	125114	JN555585-:125114-125861	TRL1 CDS	512	1258	JN555585+:512-1259
IRL1.5 ORF	IRL1.5_ORF	ORF	IRL1.5	IRL1.5_RNA	-	106	AUG	UAA	124602	124282	JN555585-:124282-124603	TRL1.5 ORF	1770	2090	JN555585+:1770-2091
IRL1A sORF (uoORF of RL1; 93aa initiating from AUG)	IRL1A_sORF	sORF	IRL1	IRL1_RNA	-	93	AUG	UGA	125906	125625	JN555585-:125625-125907	TRL1A sORF	466	747	JN555585+:466-748
IRL2 CDS (ICP0; IE110)	IRL2_CDS	CDS	IRL2	IRL2_RNA	-	775	AUG	UAA	124111	120883	JN555585-:120883-122487|122623-123290|124055-124112	TRL2 CDS	2261	5489	JN555585+:2261-2318|3083-3750|3886-5490
IRL2 CDS iso1 (RL2 CDS with different C-terminus due to intron retention of intron 1)	IRL2_CDS_iso1	CDS	IRL2	-	-	72	AUG	UAG	124111	123893	JN555585-:123893-124112	TRL2 CDS iso1	2261	2479	JN555585+:2261-2480
IRL2 CDS iso2 (NAGNAG)	IRL2_CDS_iso2	CDS	IRL2	-	-	774	AUG	UAA	124111	120883	JN555585-:120883-122484|122623-123290|124055-124112	TRL2 CDS iso2	2261	5489	JN555585+:2261-2318|3083-3750|3889-5490
IRL2 dORF RNA iso1 (orphan, located within intron 1)	IRL2_dORF_RNA_iso1	dORF	IRL2	IRL2_RNA_iso1	-	42	AUG	UGA	123731	123603	JN555585-:123603-123732	TRL2 dORF RNA iso1	2641	2769	JN555585+:2641-2770
IRL2.5 ORF (TaSS unclear due to repeat regions upstream)	IRL2.5_ORF	ORF	IRL2.5	IRL2.5_RNA	+	122	AUC	UAA	118253	118621	JN555585+:118253-118622	TRL2.5 ORF	8119	7751	JN555585-:7751-8120
IRL2A ORF	IRL2A_ORF	ORF	IRL2	IRL2_RNA	-	181	ACG	UGA	124227	122917	JN555585-:122917-123290|124055-124228	TRL2A ORF	2145	3455	JN555585+:2145-2318|3083-3456
IRS1 CDS (ICP4; IE175;)	IRS1_CDS	CDS	IRS1	IRS1_RNA	-	1298	AUG	UAA	131130	127234	JN555585-:127234-131131	TRS1 CDS	147065	150961	JN555585+:147065-150962
ORF-O CDS (TaSS probably 76nt upstream of ORF-P initiating from ACG start codon; no evidence of frame-shift)	ORF-O_CDS	CDS	ORF-O/P	ORF-O/P_RNA	+	271	ACG	UAG	125111	125926	JN555585+:125111-125927	ORF-O CDS	1261	446	JN555585-:446-1262
ORF-P CDS	ORF-P_CDS	CDS	ORF-O/P	ORF-O/P_RNA	+	233	AUG	UAG	125187	125888	JN555585+:125187-125889	ORF-P CDS	1185	484	JN555585-:484-1186
Ori-S CDS (Hubenthal-Voss,Starr,Roizman JVI 1987)	Ori-S_CDS	CDS	Ori-S	Ori-S_RNA	+	330	AUG	UAG	145940	146932	JN555585+:145940-146933
UL1 CDS (Glycoprotein L)	UL1_CDS	CDS	UL1	UL1_RNA	+	224	AUG	UAA	9337	10011	JN555585+:9337-10012
UL1 uORF	UL1_uORF	uORF	UL1	UL1_RNA	+	19	GUG	UAG	9272	9331	JN555585+:9272-9332
UL10 CDS (Glycoprotein M; may include N-terminal extension but TaSS unclear)	UL10_CDS	CDS	UL10	UL10_RNA	+	473	AUG	UAG	23204	24625	JN555585+:23204-24626
UL10 uORF (TaSS unclear; could also be 23012 or 23039)	UL10_uORF	uORF	UL10	UL10_RNA	+	26	ACG	UGA	23033	23113	JN555585+:23033-23114
UL11 CDS (Tegument protein)	UL11_CDS	CDS	UL11	UL11_RNA	-	96	AUG	UAA	25091	24801	JN555585-:24801-25092
UL12 CDS (Exonuclease activity)	UL12_CDS	CDS	UL12	UL12_RNA	-	626	AUG	UGA	26887	25007	JN555585-:25007-26888
UL12 uoORF (TaSS unclear, could also be at 26971)	UL12_uoORF	uoORF	UL12	UL12_RNA	-	23	AUC	UAG	26943	26872	JN555585-:26872-26944
UL12.5 CDS (Exonuclease activity; truncated isoform of UL12)	UL12.5_CDS	CDS	UL12.5	UL12.5_RNA	-	500	AUG	UGA	26509	25007	JN555585-:25007-26510
UL13 CDS (Serine-threonince protein kinase)	UL13_CDS	CDS	UL13	UL13_RNA	-	518	AUG	UGA	28502	26946	JN555585-:26946-28503
UL13.5 ORF	UL13.5_ORF	ORF	UL13.5	UL13.5_RNA	+	141	AUG	UAG	27646	28071	JN555585+:27646-28072
UL13.5 ORF #1 (truncated isoform of 85aa of UL13.5 ORF initiating at 27814 from AUG)	UL13.5_ORF_#1	ORF	UL13.5	UL13.5_RNA	+	85	AUG	UAG	27814	28071	JN555585+:27814-28072
UL14 CDS (Tegument protein)	UL14_CDS	CDS	UL14	UL14_RNA	-	219	AUG	UGA	28915	28256	JN555585-:28256-28916
UL14 uORF 1	UL14_uORF_1	uORF	UL14	UL14_RNA	-	21	GUG	UAA	29220	29155	JN555585-:29155-29221
UL14 uORF 2	UL14_uORF_2	uORF	UL14	UL14_RNA	-	32	AUG	UGA	29126	29028	JN555585-:29028-29127
UL15 CDS (Terminase; Processing and packaging DNA)	UL15_CDS	CDS	UL15	UL15_RNA	+	735	AUG	UGA	29020	34813	JN555585+:29020-30049|33635-34814
UL15 iORF 1 (located in intron; orphan)	UL15_iORF_1	iORF	UL15	-	+	26	CUG	UAG	33181	33261	JN555585+:33181-33262
UL15 iORF 2 (located in intron; orphan)	UL15_iORF_2	iORF	UL15	-	+	73	AUG	UAG	33303	33524	JN555585+:33303-33525
UL15 iORF 3 (located in exon 2; orphan)	UL15_iORF_3	iORF	UL15	UL15_RNA	+	46	AUG	UGA	33696	33836	JN555585+:33696-33837
UL15 ORF RNA iso1 (UL15 CDS with different C-terminus due to intron retention)	UL15_ORF_RNA_iso1	ORF	UL15	UL15_RNA_iso1	+	550	AUG	UAG	29020	30672	JN555585+:29020-30673
UL15 uoORF	UL15_uoORF	uoORF	UL15	UL15_RNA	+	38	GUG	UAA	28974	29090	JN555585+:28974-29091
UL15 uORF	UL15_uORF	uORF	UL15	UL15_RNA	+	29	GUG	UGA	28862	28951	JN555585+:28862-28952
UL15.4 sORF 1 (orphan; possible alternative TaSS at 30021, AUG)	UL15.4_sORF_1	sORF	UL15.4	-	-	65	AUG	UAG	30071	29874	JN555585-:29874-30072
UL15.4 sORF 2 (orphan)	UL15.4_sORF_2	sORF	UL15.4	-	-	58	AUG	UAG	29834	29658	JN555585-:29658-29835
UL15.5 CDS (orphan; Capside associated protein)	UL15.5_CDS	CDS	UL15.5	-	+	293	AUG	UGA	33932	34813	JN555585+:33932-34814
UL16 CDS (Tegument protein)	UL16_CDS	CDS	UL16	UL16_RNA	-	373	AUG	UAA	31295	30174	JN555585-:30174-31296
UL17 CDS (Processing and packaging)	UL17_CDS	CDS	UL17	UL17_RNA	-	703	AUG	UAG	33497	31386	JN555585-:31386-33498
UL17 uoORF (TaSS unclear)	UL17_uoORF	uoORF	UL17	UL17_RNA	-	11	AUC	UGA	33529	33494	JN555585-:33494-33530
UL17 uORF	UL17_uORF	uORF	UL17	UL17_RNA	-	49	CUG	UAG	33780	33631	JN555585-:33631-33781
UL17 uORF RNA *1	UL17_uORF_RNA_*1	uORF	UL17	UL17_RNA_*1	-	27	AUG	UAA	33984	33901	JN555585-:33901-33985
UL17.4 sORF 1 (orphan)	UL17.4_sORF_1	sORF	UL17.4	-	-	59	AUG	UAA	34380	34201	JN555585-:34201-34381
UL17.4 sORF 2 (orphan, contains 36aa N-terminal extension of UL17 uORF 1 RNA *1 initiating from AUG)	UL17.4_sORF_2	sORF	UL17.4	-	-	67	AUG	UAA	34104	33901	JN555585-:33901-34105
UL17.5 ORF (orphan)	UL17.5_ORF	ORF	UL17.5	-	-	96	AUG	UAG	34752	34462	JN555585-:34462-34753
UL17.5 uoORF (orphan)	UL17.5_uoORF	uoORF	UL17.5	-	-	14	AUG	UAA	34787	34743	JN555585-:34743-34788
UL18 CDS (VP23; Capsid protein)	UL18_CDS	CDS	UL18	UL18_RNA	-	318	AUG	UAA	36051	35095	JN555585-:35095-36052
UL18 uoORF	UL18_uoORF	uoORF	UL18	UL18_RNA	-	74	AUG	UGA	36152	35928	JN555585-:35928-36153
UL18 uORF	UL18_uORF	uORF	UL18	UL18_RNA	-	11	AUG	UAA	36205	36170	JN555585-:36170-36206
UL19 CDS (VP5; Major capsid protein)	UL19_CDS	CDS	UL19	UL19_RNA	-	1374	AUG	UAA	40528	36404	JN555585-:36404-40529
UL19 CDS *1 (includes 11 aa N-terminal extension initiating from AUC)	UL19_CDS_*1	CDS	UL19	UL19_RNA	-	1385	AUC	UAA	40561	36404	JN555585-:36404-40562
UL19.4 sORF (orphan)	UL19.4_sORF	sORF	UL19.4	-	+	6	AUG	UAG	39336	39356	JN555585+:39336-39357
UL19.5 sORF (may be part of new ORF initiating at 39420)	UL19.5_sORF	sORF	UL19.5	UL19.5_RNA	+	68	ACG	UAA	39969	40175	JN555585+:39969-40176
UL2 CDS (Uracil-DNA glycosylase)	UL2_CDS	CDS	UL2	UL2_RNA	+	334	AUG	UGA	9884	10888	JN555585+:9884-10889
UL20 CDS (Membrane protein)	UL20_CDS	CDS	UL20	UL20_RNA	-	222	AUG	UAA	41488	40820	JN555585-:40820-41489
UL20 iORF (ORF initiates 13nt downstream of UL20 from AUG)	UL20_iORF	iORF	UL20	UL20_RNA	-	59	AUG	UGA	41475	41296	JN555585-:41296-41476
UL20 uORF (corresponds to C-terminal part of UL20.5 CDS)	UL20_uORF	uORF	UL20	UL20_RNA	-	21	AUG	UAA	41599	41534	JN555585-:41534-41600
UL20.4 dORF 1	UL20.4_dORF_1	dORF	UL20.4	UL20.4_RNA	+	21	AUG	UGA	41324	41389	JN555585+:41324-41390
UL20.4 dORF 2 (alternative TaSS at next AUG 6nt downstream at 41487)	UL20.4_dORF_2	dORF	UL20.4	UL20.4_RNA	+	75	AUG	UGA	41481	41708	JN555585+:41481-41709
UL20.4 ORF	UL20.4_ORF	ORF	UL20.4	UL20.4_RNA	+	109	AUG	UAG	40845	41174	JN555585+:40845-41175
UL20.5 CDS (orphan)	UL20.5_CDS	CDS	UL20.5	-	-	160	AUG	UAA	42016	41534	JN555585-:41534-42017
UL20.6 ORF	UL20.6_ORF	ORF	UL20.6	UL20.6_RNA	-	181	AUG	UAG	42816	42271	JN555585-:42271-42817
UL20.6 uORF	UL20.6_uORF	uORF	UL20.6	UL20.6_RNA	-	60	AUG	UAG	43311	43129	JN555585-:43129-43312
UL21 CDS (Tegument protein)	UL21_CDS	CDS	UL21	UL21_RNA	+	535	AUG	UAA	42074	43681	JN555585+:42074-43682
UL21 CDS *1 (includes 65 aa N-terminal extension initiating from CUG)	UL21_CDS_*1	CDS	UL21	UL21_RNA	+	600	CUG	UAA	41879	43681	JN555585+:41879-43682
UL22 CDS (Glycoprotein H)	UL22_CDS	CDS	UL22	UL22_RNA	-	838	AUG	UAA	46382	43866	JN555585-:43866-46383
UL22 uORF 1 (=uoORF for UL22 uORF 2)	UL22_uORF_1	uORF	UL22	UL22_RNA	-	30	CUG	UGA	46556	46464	JN555585-:46464-46557
UL22 uORF 2 (possible alternative TaSS downstream at 46468, GUG)	UL22_uORF_2	uORF	UL22	UL22_RNA	-	35	AUU	UAG	46524	46417	JN555585-:46417-46525
UL22.5 sORF	UL22.5_sORF	sORF	UL22.5	UL22.5_RNA	+	51	AUG	UAG	44020	44175	JN555585+:44020-44176
UL23 CDS (Thymidine kinase; Peripheral to DNA replication)	UL23_CDS	CDS	UL23	UL23_RNA	-	376	AUG	UGA	47802	46672	JN555585-:46672-47803
UL23 CDS *1 (includes 15 aa N-terminal extension initiating from GUG)	UL23_CDS_*1	CDS	UL23	UL23_RNA	-	391	GUG	UGA	47847	46672	JN555585-:46672-47848
UL23 uORF 1	UL23_uORF_1	uORF	UL23	UL23_RNA	-	5	CUG	UAA	47898	47881	JN555585-:47881-47899
UL23 uORF 2 (uoORF for N-terminal extension of UL23; C-terminal 7 aa of UL23.6 ORF)	UL23_uORF_2	uORF	UL23	UL23_RNA	-	7	GUG	UGA	47867	47844	JN555585-:47844-47868
UL23.5 ORF	UL23.5_ORF	ORF	UL23.5	UL23.5_RNA	+	133	AUG	UGA	46954	47355	JN555585+:46954-47356
UL23.5 uORF	UL23.5_uORF	uORF	UL23.5	UL23.5_RNA	+	54	UUG	UAA	46655	46819	JN555585+:46655-46820
UL23.6 ORF (orphan)	UL23.6_ORF	ORF	UL23.6	-	-	154	AUG	UGA	48308	47844	JN555585-:47844-48309
UL24 CDS (Exonuclease activity)	UL24_CDS	CDS	UL24	UL24_RNA	+	269	AUG	UGA	47737	48546	JN555585+:47737-48547
UL24 uORF 1 RNA *1	UL24_uORF_1_RNA_*1	uORF	UL24	UL24_RNA_*1	+	29	AUG	UAG	47414	47503	JN555585+:47414-47504
UL24 uORF 2 RNA *1	UL24_uORF_2_RNA_*1	uORF	UL24	UL24_RNA_*1	+	13	AUG	UAA	47504	47545	JN555585+:47504-47546
UL24 uORF 3 RNA *1	UL24_uORF_3_RNA_*1	uORF	UL24	UL24_RNA_*1	+	9	GUG	UAG	47629	47658	JN555585+:47629-47659
UL24.5 CDS (truncated isoform of UL24)	UL24.5_CDS	CDS	UL24.5	UL24.5_RNA	+	148	AUG	UGA	48100	48546	JN555585+:48100-48547
UL25 CDS (Processing and packaging DNA; Capside Protein)	UL25_CDS	CDS	UL25	UL25_RNA	+	580	AUG	UAG	48813	50555	JN555585+:48813-50556
UL25.4 ORF (orphan)	UL25.4_ORF	ORF	UL25.4	-	-	241	AUG	UGA	49438	48713	JN555585-:48713-49439
UL25.5 ORF	UL25.5_ORF	ORF	UL25.5	UL25.5_RNA	-	127	AUG	UAG	50110	49727	JN555585-:49727-50111
UL26 CDS (P40; VP24; VP22A; Capsid protein)	UL26_CDS	CDS	UL26	UL26_RNA	+	635	AUG	UGA	50809	52716	JN555585+:50809-52717
UL26.5 CDS (truncated isoform of UL26)	UL26.5_CDS	CDS	UL26.5	UL26.5_RNA	+	329	AUG	UGA	51727	52716	JN555585+:51727-52717
UL27 CDS (Glycoprotein B)	UL27_CDS	CDS	UL27	UL27_RNA	-	904	AUG	UGA	55794	53080	JN555585-:53080-55795
UL27 CDS *1 (includes 43 aa N-terminal extension initiating from ACG)	UL27_CDS_*1	CDS	UL27	UL27_RNA	-	947	ACG	UGA	55923	53080	JN555585-:53080-55924
UL27.5 sORF	UL27.5_sORF	sORF	UL27.5	UL27.5_RNA	+	48	AUG	UGA	54980	55126	JN555585+:54980-55127
UL27.6 ORF	UL27.6_ORF	ORF	UL27.6	UL27.6_RNA	+	214	AUG	UGA	56357	57001	JN555585+:56357-57002
UL27.6 uORF	UL27.6_uORF	uORF	UL27.6	UL27.6_RNA	+	5	AUG	UAA	56145	56162	JN555585+:56145-56163
UL28 CDS (ICP18.5; Processing and packaging)	UL28_CDS	CDS	UL28	UL28_RNA	-	785	AUG	UAG	58159	55802	JN555585-:55802-58160
UL28 uORF	UL28_uORF	uORF	UL28	UL28_RNA	-	38	GUG	UAG	58335	58219	JN555585-:58219-58336
UL28.4 sORF	UL28.4_sORF	sORF	UL28.4	UL28.4_RNA	+	53	AUG	UAG	57749	57910	JN555585+:57749-57911
UL28.6 ORF (orphan)	UL28.6_ORF	ORF	UL28.6	-	+	348	AUG	UAA	60902	61948	JN555585+:60902-61949
UL29 CDS (ICP8; Major DNA-binding protein)	UL29_CDS	CDS	UL29	UL29_RNA	-	1196	AUG	UGA	62053	58463	JN555585-:58463-62054
UL29.5 CDS (truncated isoform of UL29)	UL29.5_CDS	CDS	UL29.5	UL29.5_RNA	-	681	AUG	UGA	60508	58463	JN555585-:58463-60509
UL3 CDS	UL3_CDS	CDS	UL3	UL3_RNA	+	224	AUG	UAA	10990	11664	JN555585+:10990-11665
UL3 uORF RNA *1	UL3_uORF_RNA_*1	uORF	UL3	UL3_RNA_*1	+	5	AUG	UAA	10940	10957	JN555585+:10940-10958
UL30 CDS (DNA polymerase)	UL30_CDS	CDS	UL30	UL30_RNA	+	1235	AUG	UGA	62806	66513	JN555585+:62806-66514
UL30 uORF	UL30_uORF	uORF	UL30	UL30_RNA	+	10	AUG	UAA	62682	62714	JN555585+:62682-62715
UL30.5 sORF 1	UL30.5_sORF_1	sORF	UL30.5	UL30.5_RNA	-	37	AUG	UAA	63533	63420	JN555585-:63420-63534
UL30.5 sORF 2	UL30.5_sORF_2	sORF	UL30.5	UL30.5_RNA	-	34	AUG	UGA	63350	63246	JN555585-:63246-63351
UL30.5 sORF RNA #1 (only comprises the C-terminal 4aa of UL30.5 sORF 2; initiated from AUG)	UL30.5_sORF_RNA_#1	sORF	UL30.5	UL30.5_RNA_#1	-	4	AUG	UGA	63260	63246	JN555585-:63246-63261
UL30.6 sORF	UL30.6_sORF	sORF	UL30.6	UL30.6_RNA	-	42	AUG	UAA	64379	64251	JN555585-:64251-64380
UL31 CDS (Nuclear matrix protein)	UL31_CDS	CDS	UL31	UL31_RNA	-	306	AUG	UAG	67378	66458	JN555585-:66458-67379
UL31.5 ORF	UL31.5_ORF	ORF	UL31.5	UL31.5_RNA	+	103	AUG	UAG	67510	67821	JN555585+:67510-67822
UL31.5 uORF 1 RNA *1	UL31.5_uORF_1_RNA_*1	uORF	UL31.5	UL31.5_RNA_*1	+	17	AUG	UAG	67146	67199	JN555585+:67146-67200
UL31.5 uORF 2 RNA *1	UL31.5_uORF_2_RNA_*1	uORF	UL31.5	UL31.5_RNA_*1	+	23	AUG	UAA	67358	67429	JN555585+:67358-67430
UL31.6 ORF (C-terminal part is identical to UL32.5 ORF)	UL31.6_ORF	ORF	UL31.6	UL31.6_RNA	+	298	AUG	UGA	68034	68930	JN555585+:68034-68931
UL32 CDS (Processing and packaging)	UL32_CDS	CDS	UL32	UL32_RNA	-	596	AUG	UGA	69161	67371	JN555585-:67371-69162
UL32.5 ORF (TaSS unclear)	UL32.5_ORF	ORF	UL32.5	UL32.5_RNA	+	147	AUG	UGA	68487	68930	JN555585+:68487-68931
UL32.5 uORF	UL32.5_uORF	uORF	UL32.5	UL32.5_RNA	+	12	AUG	UAG	68389	68427	JN555585+:68389-68428
UL32.6 ORF	UL32.6_ORF	ORF	UL32.6	UL32.6_RNA	+	79	AUG	UGA	68761	69000	JN555585+:68761-69001
UL33 CDS (Processing and packaging DNA)	UL33_CDS	CDS	UL33	UL33_RNA	+	130	AUG	UGA	69160	69552	JN555585+:69160-69553
UL33 CDS *1 (includes 21 aa N-terminal extension initiating from ACG)	UL33_CDS_*1	CDS	UL33	UL33_RNA	+	151	CUG	UGA	69097	69552	JN555585+:69097-69553
UL34 CDS (Inner nuclear membrane protein)	UL34_CDS	CDS	UL34	UL34_RNA	+	275	AUG	UAA	69632	70459	JN555585+:69632-70460
UL34.5 sORF 1 (orphan)	UL34.5_sORF_1	sORF	UL34.5	-	-	28	AUG	UAG	70540	70454	JN555585-:70454-70541
UL34.5 sORF 2 (orphan)	UL34.5_sORF_2	sORF	UL34.5	-	-	68	AUG	UGA	70137	69931	JN555585-:69931-70138
UL35 CDS (VP26; Capsid protein)	UL35_CDS	CDS	UL35	UL35_RNA	+	112	AUG	UGA	70565	70903	JN555585+:70565-70904
UL36 CDS (Omega peptidase activity; Tegument protein)	UL36_CDS	CDS	UL36	UL36_RNA	-	3129	AUG	UAG	80437	71048	JN555585-:71048-80438
UL36 CDS *1 (includes 10 aa N-terminal extension initiating from AUG)	UL36_CDS_*1	CDS	UL36	UL36_RNA	-	3139	AUG	UAG	80467	71048	JN555585-:71048-80468
UL36.4 ORF (possible truncated isoform initiating from AUGs at 73767 and 73929)	UL36.4_ORF	ORF	UL36.4	UL36.4_RNA	+	105	AUG	UGA	73725	74042	JN555585+:73725-74043
UL36.4 uORF	UL36.4_uORF	uORF	UL36.4	UL36.4_RNA	+	80	AUG	UAG	73356	73598	JN555585+:73356-73599
UL36.5 ORF	UL36.5_ORF	ORF	UL36.5	UL36.5_RNA	+	249	AUG	UGA	74887	75636	JN555585+:74887-75637
UL36.6 ORF (possible truncated isoform initiating from AUG at 80316)	UL36.6_ORF	ORF	UL36.6	UL36.6_RNA	+	100	AUG	UAG	80274	80576	JN555585+:80274-80577
UL36.6 uORF	UL36.6_uORF	uORF	UL36.6	UL36.6_RNA	+	13	AUG	UAA	79833	79874	JN555585+:79833-79875
UL37 CDS (Tegument protein; Capsid assembly)	UL37_CDS	CDS	UL37	UL37_RNA	-	1123	AUG	UAA	84083	80712	JN555585-:80712-84084
UL37 uoORF	UL37_uoORF	uoORF	UL37	UL37_RNA	-	70	CUG	UAG	84196	83984	JN555585-:83984-84197
UL37 uoORF *1 (orphan, N-terminal 23aa extension of UL37 uoORF initiating from AUG)	UL37_uoORF_*1	uoORF	UL37	-	-	93	AUG	UAG	84265	83984	JN555585-:83984-84266
UL37.3 ORF (orphan; possible 7aa N-terminal extension initiating from AUG at 81763)	UL37.3_ORF	ORF	UL37.3	-	+	104	AUG	UAG	81784	82098	JN555585+:81784-82099
UL37.4 ORF (orphan, TaSS unclear: most likely at 83320 from AUG)	UL37.4_ORF	ORF	UL37.4	-	+	265	AUG	UAG	83320	84117	JN555585+:83320-84118
UL37.4 uORF (orphan, probable uORF of the UL37.4 ORF)	UL37.4_uORF	uORF	UL37.4	-	+	80	CUG	UGA	82960	83202	JN555585+:82960-83203
UL37.5 ORF (could also initiate from second AUG directly following first AUG)	UL37.5_ORF	ORF	UL37.5	UL37.5_RNA	-	102	AUG	UAG	84853	84545	JN555585-:84545-84854
UL37.5 uORF 1	UL37.5_uORF_1	uORF	UL37.5	UL37.5_RNA	-	27	AUG	UGA	85397	85314	JN555585-:85314-85398
UL37.5 uORF 2	UL37.5_uORF_2	uORF	UL37.5	UL37.5_RNA	-	19	AUG	UAG	85227	85168	JN555585-:85168-85228
UL37.5 uORF 3 (=uORF of UL37.5 RNA #1; ends directly in front of TaSS of UL37.5 ORF)	UL37.5_uORF_3	uORF	UL37.5	UL37.5_RNA	-	53	CUG	UAG	85015	84854	JN555585-:84854-85016
UL37.6 ORF	UL37.6_ORF	ORF	UL37.6	UL37.6_RNA	-	94	AUG	UGA	85878	85594	JN555585-:85594-85879
UL37.6 ORF #1 (translated from UL37.6 RNA #1 initiating with AUG; lacks the first 24aa of UL37.6 ORF)	UL37.6_ORF_#1	ORF	UL37.6	UL37.6_RNA	-	70	AUG	UGA	85806	85594	JN555585-:85594-85807
UL37.6 uoORF	UL37.6_uoORF	uoORF	UL37.6	UL37.6_RNA	-	14	AUG	UGA	85919	85875	JN555585-:85875-85920
UL38 CDS (VP19C; Capsid protein; DNA maturation)	UL38_CDS	CDS	UL38	UL38_RNA	+	465	AUG	UGA	84530	85927	JN555585+:84530-85928
UL39 CDS (ICP6; RR-1; Ribonucleotide reductase; large subunit)	UL39_CDS	CDS	UL39	UL39_RNA	+	1137	AUG	UGA	86442	89855	JN555585+:86442-89856
UL39 CDS *1 (includes 38 aa N-terminal extension initiating from UUG)	UL39_CDS_*1	CDS	UL39	UL39_RNA	+	1175	UUG	UGA	86328	89855	JN555585+:86328-89856
UL39.4 sORF (C-terminal 23aa of UL39.5 ORF, initiating from AUG)	UL39.4_sORF	sORF	UL39.4	UL39.4_RNA	-	23	AUG	UAG	88258	88187	JN555585-:88187-88259
UL39.5 ORF	UL39.5_ORF	ORF	UL39.5	UL39.5_RNA	-	138	AUG	UAG	88603	88187	JN555585-:88187-88604
UL39.6 dORF 1	UL39.6_dORF_1	dORF	UL39.6	UL39.6_RNA	-	6	AUG	UGA	89122	89102	JN555585-:89102-89123
UL39.6 dORF 2	UL39.6_dORF_2	dORF	UL39.6	UL39.6_RNA	-	88	AUG	UAG	89044	88778	JN555585-:88778-89045
UL39.6 ORF	UL39.6_ORF	ORF	UL39.6	UL39.6_RNA	-	102	ACG	UGA	89539	89231	JN555585-:89231-89540
UL4 CDS	UL4_CDS	CDS	UL4	UL4_RNA	-	199	AUG	UAG	12422	11823	JN555585-:11823-12423
UL4.5 iORF (located in intron)	UL4.5_iORF	iORF	UL4.5	-	+	39	AUG	UAG	12616	12735	JN555585+:12616-12736
UL4.5 ORF	UL4.5_ORF	ORF	UL4.5	UL4.5_RNA	+	122	AUG	UGA	12235	13146	JN555585+:12235-12429|12972-13147
UL40 CDS (RR-2; Ribonucleotride reductase; small subunit)	UL40_CDS	CDS	UL40	UL40_RNA	+	340	AUG	UGA	89924	90946	JN555585+:89924-90947
UL40.5 iORF (alternative TaSS 2aa downstream initiating from AUG at 91425)	UL40.5_iORF	iORF	UL40.5	UL40.5_RNA	+	25	AUG	UAA	91419	91496	JN555585+:91419-91497
UL40.5 ORF (TaSS unclear, probably located further upstream)	UL40.5_ORF	ORF	UL40.5	UL40.5_RNA	+	130	AUG	UAG	91271	91663	JN555585+:91271-91664
UL40.5 uORF	UL40.5_uORF	uORF	UL40.5	UL40.5_RNA	+	4	AUU	UAG	91088	91102	JN555585+:91088-91103
UL40.6 sORF 1	UL40.6_sORF_1	sORF	UL40.6	UL40.6_RNA	+	18	CUG	UGA	91722	91778	JN555585+:91722-91779
UL40.6 sORF 2	UL40.6_sORF_2	sORF	UL40.6	UL40.6_RNA	+	22	AUG	UAG	91847	91915	JN555585+:91847-91916
UL40.7 dORF (translated from UL40.6 spliced RNA)	UL40.7_dORF	dORF	UL40.7	UL40.7_RNA	+	35	AUG	UAA	92544	92651	JN555585+:92544-92652
UL40.7A ORF	UL40.7A_ORF	ORF	UL40.7	UL40.7_RNA	+	104	AUG	UAA	92123	92437	JN555585+:92123-92438
UL40.7B ORF (in different frame than UL40.7A, overlapping C-terminal half)	UL40.7B_ORF	ORF	UL40.7	UL40.7_RNA	+	71	AUG	UAA	92265	92480	JN555585+:92265-92481
UL41 CDS (VHS; Tegument protein)	UL41_CDS	CDS	UL41	UL41_RNA	-	489	AUG	UAG	92635	91166	JN555585-:91166-92636
UL41 iORF RNA #1 (translated from UL41 RNA #1 & #2)	UL41_iORF_RNA_#1	iORF	UL41	UL41_RNA_#1	-	52	AUG	UAA	91818	91660	JN555585-:91660-91819
UL41 uoORF	UL41_uoORF	uoORF	UL41	UL41_RNA	-	9	AUU	UGA	92646	92617	JN555585-:92617-92647
UL41 uORF 1 (overlaps UL41 uoORF)	UL41_uORF_1	uORF	UL41	UL41_RNA	-	26	AUA	UGA	92722	92642	JN555585-:92642-92723
UL41 uORF 2 (iORF of UL41 uORF 1)	UL41_uORF_2	uORF	UL41	UL41_RNA	-	2	ACG	UAG	92676	92668	JN555585-:92668-92677
UL42 CDS (DNA polymerase processivity factor)	UL42_CDS	CDS	UL42	UL42_RNA	+	488	AUG	UGA	93111	94577	JN555585+:93111-94578
UL43 CDS (Membrane protein)	UL43_CDS	CDS	UL43	UL43_RNA	+	417	AUG	UGA	94798	96051	JN555585+:94798-96052
UL43.5 iORF (orphan)	UL43.5_iORF	iORF	UL43.5	-	-	25	AUG	UAG	93317	93240	JN555585-:93240-93318
UL43.5 ORF (orphan; TaSS unclear)	UL43.5_ORF	ORF	UL43.5	-	-	124	UUG	UGA	93454	93080	JN555585-:93080-93455
UL43.5 uORF (orphan)	UL43.5_uORF	uORF	UL43.5	-	-	16	CUG	UGA	93571	93521	JN555585-:93521-93572
UL43.6 ORF (orphan)	UL43.6_ORF	ORF	UL43.6	-	-	311	AUG	UGA	95715	94780	JN555585-:94780-95716
UL43.6 uORF (orphan; may have alternative TaSS further upstream)	UL43.6_uORF	uORF	UL43.6	-	-	6	AUG	UGA	95807	95787	JN555585-:95787-95808
UL44 CDS (Glycoprotein C)	UL44_CDS	CDS	UL44	UL44_RNA	+	511	AUG	UAA	96311	97846	JN555585+:96311-97847
UL44 iORF	UL44_iORF	iORF	UL44	UL44_RNA	+	105	AUG	UAG	96519	96836	JN555585+:96519-96837
UL44 ORF RNA iso1 (altered C-terminus)	UL44_ORF_RNA_iso1	ORF	UL44	UL44_RNA_iso1	+	489	AUG	UGA	96311	98006	JN555585+:96311-97724|97950-98007
UL44.5 ORF (orphan)	UL44.5_ORF	ORF	UL44.5	-	-	162	AUG	UAG	96765	96277	JN555585-:96277-96766
UL45 CDS (Membrane protein; C-type lectin)	UL45_CDS	CDS	UL45	UL45_RNA	+	172	AUG	UGA	98032	98550	JN555585+:98032-98551
UL46 CDS (VP11; VP12; Tegument protein)	UL46_CDS	CDS	UL46	UL46_RNA	-	718	AUG	UGA	100952	98796	JN555585-:98796-100953
UL46.5 sORF 1	UL46.5_sORF_1	sORF	UL46.5	UL46.5_RNA	+	4	AUG	UAG	101948	101962	JN555585+:101948-101963
UL46.5 sORF 2	UL46.5_sORF_2	sORF	UL46.5	UL46.5_RNA	+	74	AUG	UAA	102230	102454	JN555585+:102230-102455
UL47 CDS (Vp13; VP14; Tegument protein)	UL47_CDS	CDS	UL47	UL47_RNA	-	693	AUG	UAA	103116	101035	JN555585-:101035-103117
UL48 CDS (VP16; Alpha-TIF; Tegument protein; Virion maturation)	UL48_CDS	CDS	UL48	UL48_RNA	-	490	AUG	UAG	105079	103607	JN555585-:103607-105080
UL49 CDS (VP22; Tegument protein)	UL49_CDS	CDS	UL49	UL49_RNA	-	301	AUG	UGA	106391	105486	JN555585-:105486-106392
UL49 uORF	UL49_uORF	uORF	UL49	UL49_RNA	-	17	AUC	UAA	106482	106429	JN555585-:106429-106483
UL49.5 CDS (UL49A; Glycoprotein N)	UL49.5_CDS	CDS	UL49.5	UL49.5_RNA	-	91	AUG	UGA	106993	106718	JN555585-:106718-106994
UL49.5 uORF	UL49.5_uORF	uORF	UL49.5	UL49.5_RNA	-	25	ACG	UGA	107092	107015	JN555585-:107015-107093
UL5 CDS (ATP binding; helicate-primase complex-associated protein)	UL5_CDS	CDS	UL5	UL5_RNA	-	882	AUG	UAA	15131	12483	JN555585-:12483-15132
UL5 CDS *1 (includes 9 aa N-terminal extension initiating from GUG)	UL5_CDS_*1	CDS	UL5	UL5_RNA	-	891	GUG	UAA	15158	12483	JN555585-:12483-15159
UL5 uORF (=C-terminal 47aa of US6.4 sORF 2)	UL5_uORF	uORF	UL5	UL5_RNA	-	47	GUG	UAA	15518	15375	JN555585-:15375-15519
UL5.5 dORF (TaSS only 3nt downstream of TiSS UL6 RNA*1)	UL5.5_dORF	dORF	UL5.5	UL5.5_RNA	+	30	AUG	UAA	14931	15023	JN555585+:14931-15024
UL5.5 iORF 1	UL5.5_iORF_1	iORF	UL5.5	UL5.5_RNA	+	11	AUG	UAG	13708	13743	JN555585+:13708-13744
UL5.5 iORF 2	UL5.5_iORF_2	iORF	UL5.5	UL5.5_RNA	+	50	AUG	UAG	13750	13902	JN555585+:13750-13903
UL5.5 iORF 3	UL5.5_iORF_3	iORF	UL5.5	UL5.5_RNA	+	24	AUG	UAG	13918	13992	JN555585+:13918-13993
UL5.5 ORF (TaSS unclear; ORF validated by two independent peptides)	UL5.5_ORF	ORF	UL5.5	UL5.5_RNA	+	407	CUG	UAA	13680	14903	JN555585+:13680-14904
UL5.5 uORF	UL5.5_uORF	uORF	UL5.5	UL5.5_RNA	+	3	AUG	UAG	13402	13413	JN555585+:13402-13414
UL5.6 dORF (orphan)	UL5.6_dORF	dORF	UL5.6	UL5.6_RNA	+	63	AUG	UAG	14389	14580	JN555585+:14389-14581
UL5.6 ORF (located within UL5.5 ORF, different frame)	UL5.6_ORF	ORF	UL5.6	UL5.6_RNA	+	112	AUG	UGA	14026	14364	JN555585+:14026-14365
UL5.7 ORF	UL5.7_ORF	ORF	UL5.7	UL5.7_RNA	+	124	AUG	UGA	14698	15072	JN555585+:14698-15073
UL50 CDS (dUTPase)	UL50_CDS	CDS	UL50	UL50_RNA	+	371	AUG	UAG	107010	108125	JN555585+:107010-108126
UL50 CDS *1 (includes 10 aa N-terminal extension intitating from CUG)	UL50_CDS_*1	CDS	UL50	UL50_RNA	+	381	CUG	UAG	106980	108125	JN555585+:106980-108126
UL50 CDS *2 (includes 23 aa N-terminal extension intitating from ACG)	UL50_CDS_*2	CDS	UL50	UL50_RNA	+	394	ACG	UAG	106941	108125	JN555585+:106941-108126
UL50.5 sORF 1	UL50.5_sORF_1	sORF	UL50.5	UL50.5_RNA	-	51	AUG	UGA	107401	107246	JN555585-:107246-107402
UL50.5 sORF 2 (TaSS unclear; shares C-terminal part with UL49.5 uORF 1)	UL50.5_sORF_2	sORF	UL50.5	UL50.5_RNA	-	68	AUA	UGA	107221	107015	JN555585-:107015-107222
UL50.6 sORF	UL50.6_sORF	sORF	UL50.6	UL50.6_RNA	-	47	AUG	UGA	107743	107600	JN555585-:107600-107744
UL51 CDS (Tegument protein)	UL51_CDS	CDS	UL51	UL51_RNA	-	244	AUG	UAA	109011	108277	JN555585-:108277-109012
UL51 uoORF (TaSS unclear)	UL51_uoORF	uoORF	UL51	UL51_RNA	-	50	ACG	UGA	109100	108948	JN555585-:108948-109101
UL51 uORF (TaSS unclear)	UL51_uORF	uORF	UL51	UL51_RNA	-	15	GUG	UAA	109163	109116	JN555585-:109116-109164
UL51.5 sORF 1 (orphan)	UL51.5_sORF_1	sORF	UL51.5	-	+	11	AUG	UAG	108309	108344	JN555585+:108309-108345
UL51.5 sORF 2 (orphan)	UL51.5_sORF_2	sORF	UL51.5	-	+	51	AUG	UGA	108545	108700	JN555585+:108545-108701
UL52 CDS (DNA helicase/primase complex protein)	UL52_CDS	CDS	UL52	UL52_RNA	+	1058	AUG	UGA	109048	112224	JN555585+:109048-112225
UL52.4 sORF (may include N-terminal 4aa extension initiating from CUG)	UL52.4_sORF	sORF	UL52.4	UL52.4_RNA	-	88	AUG	UAG	109544	109278	JN555585-:109278-109545
UL52.5 sORF 1	UL52.5_sORF_1	sORF	UL52.5	UL52.5_RNA	-	12	AUG	UAA	112057	112019	JN555585-:112019-112058
UL52.5 sORF 2	UL52.5_sORF_2	sORF	UL52.5	UL52.5_RNA	-	54	AUG	UAG	111881	111717	JN555585-:111717-111882
UL53 CDS (Glycoprotein K)	UL53_CDS	CDS	UL53	UL53_RNA	+	338	AUG	UGA	112179	113195	JN555585+:112179-113196
UL53 iORF RNA #2	UL53_iORF_RNA_#2	iORF	UL53	UL53_RNA_#2	+	82	AUG	UGA	112532	112780	JN555585+:112532-112781
UL53 uORF	UL53_uORF	uORF	UL53	UL53_RNA	+	16	AUG	UAG	111821	111871	JN555585+:111821-111872
UL53.5 sORF 1	UL53.5_sORF_1	sORF	UL53.5	UL53.5_RNA	-	55	AUG	UGA	112936	112769	JN555585-:112769-112937
UL53.5 sORF 2	UL53.5_sORF_2	sORF	UL53.5	UL53.5_RNA	-	38	CUG	UAA	112273	112157	JN555585-:112157-112274
UL54 CDS (ICP27; IE63; Transcriptional regulation)	UL54_CDS	CDS	UL54	UL54_RNA	+	512	AUG	UAG	113734	115272	JN555585+:113734-115273
UL54 CDS *1 (includes 38 aa N-terminal extension initiating from ACG)	UL54_CDS_*1	CDS	UL54	UL54_RNA	+	550	ACG	UAG	113620	115272	JN555585+:113620-115273
UL55 CDS (Virion assembly)	UL55_CDS	CDS	UL55	UL55_RNA	+	186	AUG	UGA	115496	116056	JN555585+:115496-116057
UL56 CDS (Membrane protein)	UL56_CDS	CDS	UL56	UL56_RNA	-	234	AUG	UAA	116925	116221	JN555585-:116221-116926
UL56 uORF	UL56_uORF	uORF	UL56	UL56_RNA	-	37	AUG	UAG	117070	116957	JN555585-:116957-117071
UL6 CDS (Virion portal protein)	UL6_CDS	CDS	UL6	UL6_RNA	+	676	AUG	UGA	15130	17160	JN555585+:15130-17161
UL6 iORF RNA #1	UL6_iORF_RNA_#1	iORF	UL6	UL6_RNA_#1	+	69	AUG	UAA	15888	16097	JN555585+:15888-16098
UL6 uORF	UL6_uORF	uORF	UL6	UL6_RNA	+	12	UUG	UAG	15066	15104	JN555585+:15066-15105
UL6 uORF RNA *2	UL6_uORF_RNA_*2	uORF	UL6	UL6_RNA_*2	+	31	AUG	UGA	14977	15072	JN555585+:14977-15073
UL6.4 sORF 1	UL6.4_sORF_1	sORF	UL6.4	UL6.4_RNA	-	13	AUG	UAG	15869	15828	JN555585-:15828-15870
UL6.4 sORF 2 (may include N-terminal 28aa extension initiating from GUG)	UL6.4_sORF_2	sORF	UL6.4	UL6.4_RNA	-	89	AUG	UAA	15644	15375	JN555585-:15375-15645
UL6.5 sORF 1	UL6.5_sORF_1	sORF	UL6.5	UL6.5_RNA	-	9	AUG	UAG	16637	16608	JN555585-:16608-16638
UL6.5 sORF 2	UL6.5_sORF_2	sORF	UL6.5	UL6.5_RNA	-	8	AUG	UAG	16427	16401	JN555585-:16401-16428
UL6.5 sORF 3	UL6.5_sORF_3	sORF	UL6.5	UL6.5_RNA	-	54	AUG	UAG	16382	16218	JN555585-:16218-16383
UL6.5 sORF 4	UL6.5_sORF_4	sORF	UL6.5	UL6.5_RNA	-	73	AUG	UGA	16199	15978	JN555585-:15978-16200
UL6.6 ORF	UL6.6_ORF	ORF	UL6.6	UL6.6_RNA	-	133	AUG	UAA	17313	16912	JN555585-:16912-17314
UL6.7 sORF 1 (orphan)	UL6.7_sORF_1	sORF	UL6.7	-	-	6	AUG	UAG	17919	17899	JN555585-:17899-17920
UL6.7 sORF 2 (orphan)	UL6.7_sORF_2	sORF	UL6.7	-	-	43	AUG	UGA	17858	17727	JN555585-:17727-17859
UL7 CDS (Tegument protein)	UL7_CDS	CDS	UL7	UL7_RNA	+	296	AUG	UGA	17135	18025	JN555585+:17135-18026
UL7 CDS *1 (includes 15 aa N-terminal extension initiating from CUG)	UL7_CDS_*1	CDS	UL7	UL7_RNA	+	311	CUG	UGA	17090	18025	JN555585+:17090-18026
UL7.5 ORF	UL7.5_ORF	ORF	UL7.5	UL7.5_RNA	+	190	AUG	UAA	18885	19457	JN555585+:18885-19458
UL7.5 uORF	UL7.5_uORF	uORF	UL7.5	UL7.5_RNA	+	72	AUG	UAA	18643	18861	JN555585+:18643-18862
UL8 CDS (helicate-primase complex-associated protein)	UL8_CDS	CDS	UL8	UL8_RNA	-	750	AUG	UGA	20476	18224	JN555585-:18224-20477
UL8 iORF	UL8_iORF	iORF	UL8	UL8_RNA	-	115	AUG	UGA	20414	20067	JN555585-:20067-20415
UL8 uORF	UL8_uORF	uORF	UL8	UL8_RNA	-	7	AUG	UGA	20517	20494	JN555585-:20494-20518
UL8.3 ORF (orphan)	UL8.3_ORF	ORF	UL8.3	-	+	121	AUG	UAG	19923	20288	JN555585+:19923-20289
UL8.4 ORF (may include a small truncated isoform of 23aa initiating at 21143 from ACG)	UL8.4_ORF	ORF	UL8.4	UL8.4_RNA	+	158	AUG	UAG	20738	21214	JN555585+:20738-21215
UL8.5 CDS (ATP binding; truncated isoform of UL9; Bahradaran et al, 1994)	UL8.5_CDS	CDS	UL8.5	UL8.5_RNA	-	487	AUG	UAA	22167	20704	JN555585-:20704-22168
UL9 CDS (ATP binding; Replication origin-binding protein)	UL9_CDS	CDS	UL9	UL9_RNA	-	851	AUG	UAA	23259	20704	JN555585-:20704-23260
UL9.4 dORF (orphan)	UL9.4_dORF	dORF	UL9.4	-	+	22	AUG	UGA	22786	22854	JN555585+:22786-22855
UL9.4 ORF (orphan)	UL9.4_ORF	ORF	UL9.4	-	+	118	AUG	UAG	22355	22711	JN555585+:22355-22712
UL9.5 iORF 1	UL9.5_iORF_1	iORF	UL9.5	UL9.5_RNA	-	17	AUG	UGA	24210	24157	JN555585-:24157-24211
UL9.5 iORF 2	UL9.5_iORF_2	iORF	UL9.5	UL9.5_RNA	-	17	AUG	UAG	24087	24034	JN555585-:24034-24088
UL9.5 ORF	UL9.5_ORF	ORF	UL9.5	UL9.5_RNA	-	472	AUG	UGA	24304	22886	JN555585-:22886-24305
UL9.5 uoORF	UL9.5_uoORF	uoORF	UL9.5	UL9.5_RNA	-	29	AUG	UGA	24333	24244	JN555585-:24244-24334
UL9.5 uORF	UL9.5_uORF	uORF	UL9.5	UL9.5_RNA	-	27	AUG	UAA	24552	24469	JN555585-:24469-24553
US1 CDS (ICP22; IE63; Viral replication)	US1_CDS	CDS	US1	US1_RNA	+	420	AUG	UGA	132646	133908	JN555585+:132646-133909
US1 CDS *1 (includes N-terminal extension initiating from GUG, 8 aa, or even from GUG, 21 aa)	US1_CDS_*1	CDS	US1	US1_RNA	+	428	GUG	UGA	132622	133908	JN555585+:132622-133909
US1.5 CDS (truncated isoform of US1)	US1.5_CDS	CDS	US1.5	US1.5_RNA	+	250	AUG	UGA	133156	133908	JN555585+:133156-133909
US10 CDS (Tegument protein)	US10_CDS	CDS	US10	US10_RNA	-	312	AUG	UAG	145099	144161	JN555585-:144161-145100
US11 CDS (Vmw21; RNA binding protein)	US11_CDS	CDS	US11	US11_RNA	-	161	AUG	UAG	145250	144765	JN555585-:144765-145251
US11 CDS *1 (includes 4aa N-terminal extension initiating with GUG)	US11_CDS_*1	CDS	US11	US11_RNA	-	165	GUG	UAG	145262	144765	JN555585-:144765-145263
US11.5 ORF (orphan)	US11.5_ORF	ORF	US11.5	-	+	126	AUG	UGA	145298	145678	JN555585+:145298-145679
US12 CDS (ICP47; IE12)	US12_CDS	CDS	US12	US12_RNA	-	88	AUG	UGA	145581	145315	JN555585-:145315-145582
US2 CDS (Tegument protein)	US2_CDS	CDS	US2	US2_RNA	-	291	AUG	UAG	134930	134055	JN555585-:134055-134931
US2.5 ORF (TaSS unclear)	US2.5_ORF	ORF	US2.5	US2.5_RNA	+	133	UUG	UAA	134767	135168	JN555585+:134767-135169
US2.6 ORF (orphan; probable alternative TaSS from first downstream AUG)	US2.6_ORF	ORF	US2.6	-	-	315	AUG	UAG	135970	135023	JN555585-:135023-135971
US3 CDS (Serine/threonine-protein kinase)	US3_CDS	CDS	US3	US3_RNA	+	481	AUG	UGA	135224	136669	JN555585+:135224-136670
US3 CDS *1 (includes 23 aa N-terminal extension initiating from CUG)	US3_CDS_*1	CDS	US3	US3_RNA	+	504	CUG	UGA	135155	136669	JN555585+:135155-136670
US3.5 CDS (truncated isoform of US3)	US3.5_CDS	CDS	US3	US3_RNA	+	405	AUG	UGA	135452	136669	JN555585+:135452-136670
US3.6 sORF (C-terminal 81aa of US4.5 ORF initiating from AUG)	US3.6_sORF	sORF	US3.6	US3.6_RNA	-	80	AUG	UGA	136468	136226	JN555585-:136226-136469
US3.6 uORF (4aa, initiating from AUG)	US3.6_uORF	uORF	US3.6	US3.6_RNA	-	4	AUG	UAG	136569	136555	JN555585-:136555-136570
US4 CDS (Glycoprotein G)	US4_CDS	CDS	US4	US4_RNA	+	238	AUG	UAG	136746	137462	JN555585+:136746-137463
US4.5 ORF (orphan, TaSS unclear)	US4.5_ORF	ORF	US4.5	-	-	222	AUG	UGA	136894	136226	JN555585-:136226-136895
US5 CDS (Glycoprotein J)	US5_CDS	CDS	US5	US5_RNA	+	92	AUG	UAA	137733	138011	JN555585+:137733-138012
US5 CDS *1 (includes 16 aa N-terminal extension initiating from CUG)	US5_CDS_*1	CDS	US5	US5_RNA	+	108	CUG	UAA	137685	138011	JN555585+:137685-138012
US5 dORF	US5_dORF	dORF	US5	US5_RNA	+	37	AUG	UGA	138112	138225	JN555585+:138112-138226
US5.5 sORF	US5.5_sORF	sORF	US5.5	US5.5_RNA	-	20	AUG	UAG	138834	138772	JN555585-:138772-138835
US6 CDS (Glycoprotein D)	US6_CDS	CDS	US6	US6_RNA	+	394	AUG	UAG	138422	139606	JN555585+:138422-139607
US6 uORF	US6_uORF	uORF	US6	US6_RNA	+	4	AUC	UAA	138380	138394	JN555585+:138380-138395
US7 CDS (Glycoprotein I)	US7_CDS	CDS	US7	US7_RNA	+	390	AUG	UAG	139788	140960	JN555585+:139788-140961
US8 CDS (Glycoprotein E)	US8_CDS	CDS	US8	US8_RNA	+	550	AUG	UAA	141246	142898	JN555585+:141246-142899
US8 CDS *1 (includes 7aa N-terminal extension initiating from AUC)	US8_CDS_*1	CDS	US8	US8_RNA	+	557	AUC	UAA	141225	142898	JN555585+:141225-142899
US8.5 CDS (US8A)	US8.5_CDS	CDS	US8.5	US8.5_RNA	+	159	AUG	UAA	142747	143226	JN555585+:142747-143227
US9 CDS (Membrane protein)	US9_CDS	CDS	US9	US9_RNA	+	90	AUG	UAA	143316	143588	JN555585+:143316-143589
US9 uoORF	US9_uoORF	uoORF	US9	US9_RNA	+	18	AUC	UGA	143263	143319	JN555585+:143263-143320
