# Supplementary material for: Integrative functional genomics decodes herpes simplex virus 1
Source: Nat Commun. 2020 Apr 27;11:2038. doi: 10.1038/s41467-020-15992-5 (PMC7184758; doi:10.1038/s41467-020-15992-5)
Supplement: Supplementary file 9 — Supplementary Data 5 [file 41467_2020_15992_MOESM9_ESM.xlsx]

## Sheet: Tabelle1
Supplementary Data 5: Truncated HSV-1 ORFs
Name	ID	Type	Gene	Transcript	Strand	Length..aa.	Start.codon	Stop.codon	TaSS	Stop	Location
UL12.5 CDS (Exonuclease activity; truncated isoform of UL12)	UL12.5_CDS	CDS	UL12.5	UL12.5_RNA	-	500	AUG	UGA	26509	25007	JN555585-:25007-26510
UL24.5 CDS (truncated isoform of UL24)	UL24.5_CDS	CDS	UL24.5	UL24.5_RNA	+	148	AUG	UGA	48100	48546	JN555585+:48100-48547
UL26.5 CDS (truncated isoform of UL26)	UL26.5_CDS	CDS	UL26.5	UL26.5_RNA	+	329	AUG	UGA	51727	52716	JN555585+:51727-52717
UL29.5 CDS (truncated isoform of UL29)	UL29.5_CDS	CDS	UL29.5	UL29.5_RNA	-	681	AUG	UGA	60508	58463	JN555585-:58463-60509
UL8.5 CDS (ATP binding; truncated isoform of UL9; Bahradaran et al, 1994)	UL8.5_CDS	CDS	UL8.5	UL8.5_RNA	-	487	AUG	UAA	22167	20704	JN555585-:20704-22168
US1.5 CDS (truncated isoform of US1)	US1.5_CDS	CDS	US1.5	US1.5_RNA	+	250	AUG	UGA	133156	133908	JN555585+:133156-133909
US3.5 CDS (truncated isoform of US3)	US3.5_CDS	CDS	US3	US3_RNA	+	405	AUG	UGA	135452	136669	JN555585+:135452-136670
