# Supplementary material for: Integrative functional genomics decodes herpes simplex virus 1
Source: Nat Commun. 2020 Apr 27;11:2038. doi: 10.1038/s41467-020-15992-5 (PMC7184758; doi:10.1038/s41467-020-15992-5)
Supplement: Supplementary file 10 — Supplementary Data 6 [file 41467_2020_15992_MOESM10_ESM.xlsx]

## Sheet: Tabelle1
Supplementary Data 6: HSV-1 ORFs with N-terminal extensions (NTE) inititating from non-AUG start codons
Name	ID	Type	Gene	Transcript	Strand	Length..aa.	Start.codon	Stop.codon	TiSS	Stop	Location
UL19 CDS *1 (includes 11 aa N-terminal extension initiating from AUC)	UL19_CDS_*1	CDS	UL19	UL19_RNA	-	1385	AUC	UAA	40561	36404	JN555585-:36404-40562
UL21 CDS *1 (includes 65 aa N-terminal extension initiating from CUG)	UL21_CDS_*1	CDS	UL21	UL21_RNA	+	600	CUG	UAA	41879	43681	JN555585+:41879-43682
UL23 CDS *1 (includes 15 aa N-terminal extension initiating from GUG)	UL23_CDS_*1	CDS	UL23	UL23_RNA	-	391	GUG	UGA	47847	46672	JN555585-:46672-47848
UL27 CDS *1 (includes 43 aa N-terminal extension initiating from ACG)	UL27_CDS_*1	CDS	UL27	UL27_RNA	-	947	ACG	UGA	55923	53080	JN555585-:53080-55924
UL33 CDS *1 (includes 21 aa N-terminal extension initiating from ACG)	UL33_CDS_*1	CDS	UL33	UL33_RNA	+	151	CUG	UGA	69097	69552	JN555585+:69097-69553
UL36 CDS *1 (includes 10 aa N-terminal extension initiating from AUG)	UL36_CDS_*1	CDS	UL36	UL36_RNA	-	3139	AUG	UAG	80467	71048	JN555585-:71048-80468
UL39 CDS *1 (includes 38 aa N-terminal extension initiating from UUG)	UL39_CDS_*1	CDS	UL39	UL39_RNA	+	1175	UUG	UGA	86328	89855	JN555585+:86328-89856
UL5 CDS *1 (includes 9 aa N-terminal extension initiating from GUG)	UL5_CDS_*1	CDS	UL5	UL5_RNA	-	891	GUG	UAA	15158	12483	JN555585-:12483-15159
UL50 CDS *1 (includes 10 aa N-terminal extension intitating from CUG)	UL50_CDS_*1	CDS	UL50	UL50_RNA	+	381	CUG	UAG	106980	108125	JN555585+:106980-108126
UL50 CDS *2 (includes 23 aa N-terminal extension intitating from ACG)	UL50_CDS_*2	CDS	UL50	UL50_RNA	+	394	ACG	UAG	106941	108125	JN555585+:106941-108126
UL54 CDS *1 (includes 38 aa N-terminal extension initiating from ACG)	UL54_CDS_*1	CDS	UL54	UL54_RNA	+	550	ACG	UAG	113620	115272	JN555585+:113620-115273
UL7 CDS *1 (includes 15 aa N-terminal extension initiating from CUG)	UL7_CDS_*1	CDS	UL7	UL7_RNA	+	311	CUG	UGA	17090	18025	JN555585+:17090-18026
US1 CDS *1 (includes N-terminal extension initiating from GUG, 8 aa, or even from GUG, 21 aa)	US1_CDS_*1	CDS	US1	US1_RNA	+	428	GUG	UGA	132622	133908	JN555585+:132622-133909
US11 CDS *1 (includes 4aa N-terminal extension initiating with GUG)	US11_CDS_*1	CDS	US11	US11_RNA	-	165	GUG	UAG	145262	144765	JN555585-:144765-145263
US3 CDS *1 (includes 23 aa N-terminal extension initiating from CUG)	US3_CDS_*1	CDS	US3	US3_RNA	+	504	CUG	UGA	135155	136669	JN555585+:135155-136670
US5 CDS *1 (includes 16 aa N-terminal extension initiating from CUG)	US5_CDS_*1	CDS	US5	US5_RNA	+	108	CUG	UAA	137685	138011	JN555585+:137685-138012
US8 CDS *1 (includes 7aa N-terminal extension initiating from AUC)	US8_CDS_*1	CDS	US8	US8_RNA	+	557	AUC	UAA	141225	142898	JN555585+:141225-142899
