# Supplementary material for: Integrative functional genomics decodes herpes simplex virus 1
Source: Nat Commun. 2020 Apr 27;11:2038. doi: 10.1038/s41467-020-15992-5 (PMC7184758; doi:10.1038/s41467-020-15992-5)
Supplement: Supplementary file 11 — Supplementary Data 7 [file 41467_2020_15992_MOESM11_ESM.xlsx]

## Sheet: Tabelle1
Supplementary Data 7: Validation of HSV-1 ORFs by mass spectrometry
Numbers of identified peptides are listed. HFF: Human foreskin fibroblast data; HLF: Human lung fibroblast data; All: Any peptide within the protein/polypeptide are counted; Novel part: Only peptides outside of previously known proteins are counted
ORF	Novel	Peptides (HFF): All	Peptide (HFF): Novel part	Peptides (HLF): All	Peptide (HLF): Novel part
IRL1.5 ORF	x	0	0	0	0
IRL1A sORF (uoORF of RL1; 93aa initiating from AUG)	x	0	0	0	0
IRL1 CDS (ICP34.5)		1	0	0	0
IRL2.5 ORF (TaSS unclear due to repeat regions upstream)	x	0	0	0	0
IRL2A ORF	x	0	0	0	0
IRL2 CDS (ICP0; IE110)		25	0	2	0
IRL2 CDS iso1 (RL2 CDS with different C-terminus due to intron retention of intron 1)	x	0	0	0	0
IRL2 CDS iso2 (NAGNAG)	x	0	0	0	0
IRL2 dORF RNA iso1 (orphan, located within intron 1)	x	0	0	0	0
IRS1 CDS (ICP4; IE175;)		36	0	22	0
ORF-O CDS (TaSS probably 76nt upstream of ORF-P initiating from ACG start codon; no evidence of frame-shift; orphan)	x	0	0	0	0
ORF-O CDS (TaSS probably 76nt upstream of ORF-P initiating from ACG start codon; no evidence of frame-shift)	x	0	0	0	0
ORF-P CDS (orphan)	x	0	0	0	0
ORF-P CDS	x	0	0	0	0
Ori-S CDS (Hubenthal-Voss,Starr,Roizman JVI 1987)	x	0	0	0	0
TRL1.5 ORF	x	0	0	0	0
TRL1A sORF (uoORF of RL1; 93aa initiating from AUG)	x	0	0	0	0
TRL1 CDS (ICP34.5)		1	0	0	0
TRL2.5 ORF (TaSS unclear due to repeat regions upstream)	x	0	0	0	0
TRL2A ORF	x	0	0	0	0
TRL2 CDS (ICP0; IE110)		25	0	2	0
TRL2 CDS iso1 (RL2 CDS with different C-terminus due to intron retention of intron 1)	x	0	0	0	0
TRL2 CDS iso2 (NAGNAG)	x	0	0	0	0
TRL2 dORF RNA iso1 (located within intron 1)	x	0	0	0	0
TRS1 CDS (ICP4; IE175; may include 21aa N-terminal extension initiating with GUG)		36	0	22	0
UL10 CDS (Glycoprotein M; may include N-terminal extension but TaSS unclear)		6	0	1	0
UL10 uORF (TaSS unclear; could also be 23012 or 23039)	x	0	0	0	0
UL11 CDS (Tegument protein)		0	0	0	0
UL12.5 CDS (Exonuclease activity; truncated isoform of UL12)	x	14	0	13	0
UL12 CDS (Exonuclease activity)		17	0	13	0
UL12 uoORF (TaSS unclear, could also be at 26971)	x	0	0	0	0
UL13.5 ORF #1 (truncated isoform of 85aa of UL13.5 ORF initiating at 27814 from AUG)	x	0	0	0	0
UL13.5 ORF	x	0	0	0	0
UL13 CDS (Serine-threonince protein kinase)		6	0	0	0
UL14 CDS (Tegument protein)		3	0	1	0
UL14 uORF 1	x	0	0	0	0
UL14 uORF 2	x	0	0	0	0
UL15.4 sORF 1 (orphan; possible alternative TaSS at 30021, AUG)	x	0	0	0	0
UL15.4 sORF 2 (orphan)	x	0	0	0	0
UL15.5 CDS (orphan; Capside associated protein)	x	0	0	0	0
UL15 CDS (Terminase; Processing and packaging DNA)		4	0	0	0
UL15 iORF 1 (located in intron; orphan)	x	0	0	0	0
UL15 iORF 2 (located in intron; orphan)	x	0	0	0	0
UL15 iORF 3 (located in exon 2; orphan)	x	0	0	0	0
UL15 ORF RNA iso1 (UL15 CDS with different C-terminus due to intron retention)	x	4	0	0	0
UL15 uoORF	x	0	0	0	0
UL15 uORF	x	0	0	0	0
UL16 CDS (Tegument protein)		5	0	5	0
UL17.4 sORF 1 (orphan)	x	0	0	0	0
UL17.4 sORF 2 (orphan, contains 36aa N-terminal extension of UL17 uORF 1 RNA *1 initiating from AUG)	x	0	0	0	0
UL17.5 ORF (orphan)	x	0	0	0	0
UL17.5 uoORF (orphan)	x	0	0	0	0
UL17 CDS (Processing and packaging)		12	0	6	0
UL17 uoORF (TaSS unclear)	x	0	0	0	0
UL17 uORF RNA *1	x	0	0	0	0
UL17 uORF	x	0	0	0	0
UL18 CDS (VP23; Capsid protein)		11	0	13	0
UL18 uoORF	x	0	0	0	0
UL18 uORF	x	0	0	0	0
UL19.4 sORF (orphan)	x	0	0	0	0
UL19.5 sORF (may be part of new ORF initiating at 39420)	x	0	0	0	0
UL19 CDS *1 (includes 11 aa N-terminal extension initiating from AUC)	x	44	0	46	0
UL19 CDS (VP5; Major capsid protein)		45	0	46	0
UL1 CDS (Glycoprotein L)		6	0	2	0
UL1 uORF	x	0	0	0	0
UL20.4 dORF 1	x	0	0	0	0
UL20.4 dORF 2 (alternative TaSS at next AUG 6nt downstream at 41487)	x	0	0	1	1
UL20.4 ORF	x	0	0	0	0
UL20.5 CDS (orphan)	x	0	0	0	0
UL20.6 ORF	x	0	0	0	0
UL20.6 uORF	x	0	0	0	0
UL20 CDS (Membrane protein)		0	0	0	0
UL20 iORF (ORF initiates 13nt downstream of UL20 from AUG)	x	0	0	0	0
UL20 uORF (corresponds to C-terminal part of UL20.5 CDS)	x	0	0	0	0
UL21 CDS *1 (includes 65 aa N-terminal extension initiating from CUG)	x	7	0	12	0
UL21 CDS (Tegument protein)		8	0	13	0
UL22.5 sORF	x	0	0	0	0
UL22 CDS (Glycoprotein H)		15	0	9	0
UL22 uORF 1 (=uoORF for UL22 uORF 2)	x	0	0	0	0
UL22 uORF 2 (possible alternative TaSS downstream at 46468, GUG)	x	0	0	0	0
UL23.5 ORF	x	0	0	1	1
UL23.5 uORF	x	0	0	0	0
UL23.6 ORF (orphan)	x	0	0	0	0
UL23 CDS *1 (includes 15 aa N-terminal extension initiating from GUG)	x	7	0	7	0
UL23 CDS (Thymidine kinase; Peripheral to DNA replication)		8	0	7	0
UL23 uORF 1	x	0	0	0	0
UL23 uORF 2 (uoORF for N-terminal extension of UL23; C-terminal 7 aa of UL23.6 ORF)	x	0	0	0	0
UL24.5 CDS (truncated isoform of UL24)	x	3	0	1	0
UL24 CDS (Exonuclease activity)		6	0	1	0
UL24 uORF 1 RNA *1	x	0	0	0	0
UL24 uORF 2 RNA *1	x	0	0	0	0
UL24 uORF 3 RNA *1	x	0	0	0	0
UL25.4 ORF (orphan)	x	0	0	1	1
UL25.5 ORF	x	0	0	0	0
UL25 CDS (Processing and packaging DNA; Capside Protein)		15	0	11	0
UL26.5 CDS (truncated isoform of UL26)		3	0	2	0
UL26 CDS (P40; VP24; VP22A; Capsid protein)		12	0	11	0
UL27.5 sORF	x	0	0	0	0
UL27.6 ORF	x	0	0	0	0
UL27.6 uORF	x	0	0	0	0
UL27 CDS *1 (includes 43 aa N-terminal extension initiating from ACG)	x	36	0	6	0
UL27 CDS (Glycoprotein B)		36	0	6	0
UL28.4 sORF	x	0	0	0	0
UL28.6 ORF (orphan)	x	0	0	0	0
UL28 CDS (ICP18.5; Processing and packaging)		3	0	1	0
UL28 uORF	x	0	0	0	0
UL29.5 CDS (truncated isoform of UL29)	x	16	0	23	0
UL29 CDS (ICP8; Major DNA-binding protein)		36	0	38	0
UL2 CDS (Uracil-DNA glycosylase)		4	0	2	0
UL30.5 sORF 1	x	0	0	0	0
UL30.5 sORF 2	x	0	0	0	0
UL30.5 sORF RNA #1 (only comprises the C-terminal 4aa of UL30.5 sORF 2; initiated from AUG)	x	0	0	0	0
UL30.6 sORF	x	1	1	0	0
UL30 CDS (DNA polymerase)		19	0	6	0
UL30 uORF	x	0	0	0	0
UL31.5 ORF	x	0	0	0	0
UL31.5 uORF 1 RNA *1	x	0	0	0	0
UL31.5 uORF 2 RNA *1	x	0	0	0	0
UL31.6 ORF (C-terminal part is identical to UL32.5 ORF)	x	0	0	0	0
UL31 CDS (Nuclear matrix protein)		8	0	2	0
UL32.5 ORF (TaSS unclear)	x	0	0	0	0
UL32.5 uORF	x	0	0	0	0
UL32.6 ORF	x	0	0	0	0
UL32 CDS (Processing and packaging)		1	0	3	0
UL33 CDS *1 (includes 21 aa N-terminal extension initiating from ACG)	x	2	0	0	0
UL33 CDS (Processing and packaging DNA)		2	0	0	0
UL34.5 sORF 1 (orphan)	x	0	0	0	0
UL34.5 sORF 2 (orphan)	x	0	0	0	0
UL34 CDS (Inner nuclear membrane protein)		10	0	2	0
UL35 CDS (VP26; Capsid protein)		2	0	1	0
UL36.4 ORF (possible truncated isoform initiating from AUGs at 73767 and 73929)	x	0	0	0	0
UL36.4 uORF	x	0	0	0	0
UL36.5 ORF	x	0	0	0	0
UL36.6 ORF (possible truncated isoform initiating from AUG at 80316)	x	0	0	0	0
UL36.6 uORF	x	0	0	0	0
UL36 CDS *1 (includes 10 aa N-terminal extension initiating from AUG)	x	54	0	26	0
UL36 CDS (Omega peptidase activity; Tegument protein)		54	0	26	0
UL37.3 ORF (orphan; possible 7aa N-terminal extension initiating from AUG at 81763)	x	0	0	0	0
UL37.4 ORF (orphan, TaSS unclear: most likely at 83320 from AUG)	x	0	0	0	0
UL37.4 uORF (orphan, probable uORF of the UL37.4 ORF)	x	0	0	0	0
UL37.5 ORF (could also initiate from second AUG directly following first AUG)	x	0	0	0	0
UL37.5 uORF 1	x	0	0	0	0
UL37.5 uORF 2	x	0	0	0	0
UL37.5 uORF 3 (=uORF of UL37.5 RNA #1; ends directly in front of TaSS of UL37.5 ORF)	x	0	0	0	0
UL37.6 ORF #1 (translated from UL37.6 RNA #1 initiating with AUG; lacks the first 24aa of UL37.6 ORF)	x	0	0	1	1
UL37.6 ORF	x	0	0	2	2
UL37.6 uoORF	x	0	0	0	0
UL37 CDS (Tegument protein; Capsid assembly)		24	0	24	0
UL37 uoORF *1 (orphan, N-terminal 23aa extension of UL37 uoORF initiating from AUG)	x	0	0	0	0
UL37 uoORF	x	0	0	0	0
UL38 CDS (VP19C; Capsid protein; DNA maturation)		12	0	8	0
UL39.4 sORF (C-terminal 23aa of UL39.5 ORF, initiating from AUG)	x	0	0	1	1
UL39.5 ORF	x	0	0	1	1
UL39.6 dORF 1	x	0	0	0	0
UL39.6 dORF 2	x	0	0	0	0
UL39.6 ORF	x	0	0	0	0
UL39 CDS *1 (includes 38 aa N-terminal extension initiating from UUG)	x	38	0	23	0
UL39 CDS (ICP6; RR-1; Ribonucleotide reductase; large subunit)		39	0	23	0
UL3 CDS		2	0	0	0
UL3 uORF RNA *1	x	0	0	0	0
UL40.5 iORF (alternative TaSS 2aa downstream initiating from AUG at 91425)	x	0	0	0	0
UL40.5 ORF (TaSS unclear, probably located further upstream)	x	0	0	0	0
UL40.5 uORF	x	0	0	0	0
UL40.6 sORF 1	x	0	0	0	0
UL40.6 sORF 2	x	0	0	0	0
UL40.7A ORF	x	0	0	0	0
UL40.7B ORF (in different frame than UL40.7A, overlapping C-terminal half)	x	0	0	0	0
UL40.7 dORF (translated from UL40.6 spliced RNA)	x	0	0	0	0
UL40 CDS (RR-2; Ribonucleotride reductase; small subunit)		8	0	7	0
UL41 CDS (VHS; Tegument protein)		6	0	2	0
UL41 iORF RNA #1 (translated from UL41 RNA #1 & #2)	x	0	0	0	0
UL41 uoORF	x	0	0	0	0
UL41 uORF 1 (overlaps UL41 uoORF)	x	0	0	0	0
UL41 uORF 2 (iORF of UL41 uORF 1)	x	0	0	0	0
UL42 CDS (DNA polymerase processivity factor)		18	0	20	0
UL43.5 iORF (orphan)	x	0	0	0	0
UL43.5 ORF (orphan; TaSS unclear)	x	0	0	0	0
UL43.5 uORF (orphan)	x	0	0	0	0
UL43.6 ORF (orphan)	x	0	0	0	0
UL43.6 uORF (orphan; may have alternative TaSS further upstream)	x	0	0	0	0
UL43 CDS (Membrane protein)		2	0	0	0
UL44.5 ORF (orphan)	x	0	0	0	0
UL44 CDS (Glycoprotein C)		7	0	7	0
UL44 iORF	x	1	1	0	0
UL44 ORF RNA iso1 (altered C-terminus)	x	0	0	0	0
UL45 CDS (Membrane protein; C-type lectin)		3	0	1	0
UL4.5 iORF (located in intron)	x	0	0	0	0
UL4.5 ORF	x	0	0	0	0
UL46.5 sORF 1	x	0	0	0	0
UL46.5 sORF 2	x	0	0	0	0
UL46 CDS (VP11; VP12; Tegument protein)		18	0	8	0
UL47 CDS (Vp13; VP14; Tegument protein)		25	0	17	0
UL48 CDS (VP16; Alpha-TIF; Tegument protein; Virion maturation)		10	0	10	0
UL49.5 CDS (UL49A; Glycoprotein N)		0	0	0	0
UL49.5 uORF	x	0	0	0	0
UL49 CDS (VP22; Tegument protein)		18	0	7	0
UL49 uORF	x	0	0	0	0
UL4 CDS		1	0	0	0
UL50.5 sORF 1	x	0	0	0	0
UL50.5 sORF 2 (TaSS unclear; shares C-terminal part with UL49.5 uORF 1)	x	0	0	0	0
UL50.6 sORF	x	0	0	0	0
UL50 CDS *1 (includes 10 aa N-terminal extension intitating from CUG)	x	14	0	11	0
UL50 CDS *2 (includes 23 aa N-terminal extension intitating from ACG)	x	14	0	11	0
UL50 CDS (dUTPase)		15	0	12	0
UL51.5 sORF 1 (orphan)	x	0	0	0	0
UL51.5 sORF 2 (orphan)	x	0	0	0	0
UL51 CDS (Tegument protein)		4	0	0	0
UL51 uoORF (TaSS unclear)	x	0	0	0	0
UL51 uORF (TaSS unclear)	x	0	0	0	0
UL52.4 sORF (may include N-terminal 4aa extension initiating from CUG)	x	0	0	0	0
UL52.5 sORF 1	x	0	0	0	0
UL52.5 sORF 2	x	0	0	0	0
UL52 CDS (DNA helicase/primase complex protein)		8	0	0	0
UL53.5 sORF 1	x	0	0	0	0
UL53.5 sORF 2	x	0	0	0	0
UL53 CDS (Glycoprotein K)		0	0	0	0
UL53 iORF RNA #2	x	0	0	0	0
UL53 uORF	x	0	0	0	0
UL54 CDS *1 (includes 38 aa N-terminal extension initiating from ACG)	x	12	0	12	0
UL54 CDS (ICP27; IE63; Transcriptional regulation)		12	0	12	0
UL55 CDS (Virion assembly)		1	0	0	0
UL5.5 dORF (TaSS only 3nt downstream of TiSS UL6 RNA*1)	x	0	0	0	0
UL5.5 iORF 1	x	0	0	0	0
UL5.5 iORF 2	x	0	0	0	0
UL5.5 iORF 3	x	0	0	0	0
UL5.5 ORF (TaSS unclear; ORF validated by two independent peptides)	x	1	1	1	1
UL5.5 uORF	x	0	0	0	0
UL56 CDS (Membrane protein)		3	0	0	0
UL5.6 dORF (orphan)	x	0	0	0	0
UL5.6 ORF (located within UL5.5 ORF, different frame)	x	0	0	0	0
UL56 uORF	x	0	0	0	0
UL5.7 ORF	x	0	0	0	0
UL5 CDS *1 (includes 9 aa N-terminal extension initiating from GUG)	x	9	0	0	0
UL5 CDS (ATP binding; helicate-primase complex-associated protein)		10	0	0	0
UL5 uORF (=C-terminal 47aa of US6.4 sORF 2)	x	0	0	0	0
UL6.4 sORF 1	x	0	0	0	0
UL6.4 sORF 2 (may include N-terminal 28aa extension initiating from GUG)	x	0	0	0	0
UL6.5 sORF 1	x	0	0	0	0
UL6.5 sORF 2	x	0	0	0	0
UL6.5 sORF 3	x	0	0	0	0
UL6.5 sORF 4	x	1	1	0	0
UL6.6 ORF	x	0	0	0	0
UL6.7 sORF 1 (orphan)	x	0	0	0	0
UL6.7 sORF 2 (orphan)	x	0	0	0	0
UL6 CDS (Virion portal protein)		8	0	1	0
UL6 iORF RNA #1	x	0	0	0	0
UL6 uORF RNA *2	x	0	0	0	0
UL6 uORF	x	0	0	0	0
UL7.5 ORF	x	0	0	0	0
UL7.5 uORF	x	0	0	0	0
UL7 CDS *1 (includes 15 aa N-terminal extension initiating from CUG)	x	4	0	0	0
UL7 CDS (Tegument protein)		5	0	0	0
UL8.3 ORF (orphan)	x	0	0	0	0
UL8.4 ORF (may include a small truncated isoform of 23aa initiating at 21143 from ACG)	x	0	0	0	0
UL8.5 CDS (ATP binding; truncated isoform of UL9; Bahradaran et al, 1994)	x	2	0	0	0
UL8 CDS (helicate-primase complex-associated protein)		5	0	0	0
UL8 iORF	x	0	0	0	0
UL8 uORF	x	0	0	0	0
UL9.4 dORF (orphan)	x	0	0	0	0
UL9.4 ORF (orphan)	x	0	0	0	0
UL9.5 iORF 1	x	0	0	0	0
UL9.5 iORF 2	x	0	0	0	0
UL9.5 ORF	x	0	0	0	0
UL9.5 uoORF	x	0	0	0	0
UL9.5 uORF	x	0	0	0	0
UL9 CDS (ATP binding; Replication origin-binding protein)		4	0	0	0
US10 CDS (Tegument protein)		7	0	0	0
US11.5 ORF (orphan)	x	0	0	0	0
US11 CDS *1 (includes 4aa N-terminal extension initiating with GUG)	x	6	0	0	0
US11 CDS (Vmw21; RNA binding protein)		7	0	0	0
US12 CDS (ICP47; IE12)		2	0	0	0
US1.5 CDS (truncated isoform of US1)	x	6	0	4	0
US1 CDS *1 (includes N-terminal extension initiating from GUG, 8 aa, or even from GUG, 21 aa)	x	7	0	4	0
US1 CDS (ICP22; IE63; Viral replication)		7	0	4	0
US2.5 ORF (TaSS unclear)	x	0	0	0	0
US2.6 ORF (orphan; probable alternative TaSS from first downstream AUG)	x	0	0	0	0
US2 CDS (Tegument protein)		5	0	2	0
US3.5 CDS (truncated isoform of US3)	x	6	0	1	0
US3.6 sORF (C-terminal 81aa of US4.5 ORF initiating from AUG)	x	0	0	0	0
US3.6 uORF (4aa, initiating from AUG)	x	0	0	0	0
US3 CDS *1 (includes 23 aa N-terminal extension initiating from CUG)	x	6	0	1	0
US3 CDS (Serine/threonine-protein kinase)		6	0	1	0
US4.5 ORF (orphan, TaSS unclear)	x	0	0	0	0
US4 CDS (Glycoprotein G)		1	0	0	0
US5.5 sORF	x	0	0	0	0
US5 CDS *1 (includes 16 aa N-terminal extension initiating from CUG)	x	0	0	0	0
US5 CDS (Glycoprotein J)		0	0	0	0
US5 dORF	x	0	0	0	0
US6 CDS (Glycoprotein D)		8	0	4	0
US6 uORF	x	0	0	0	0
US7 CDS (Glycoprotein I)		5	0	0	0
US8.5 CDS (US8A)		3	0	0	0
US8 CDS *1 (includes 7aa N-terminal extension initiating from AUC)	x	14	0	0	0
US8 CDS (Glycoprotein E)		14	0	0	0
US9 CDS (Membrane protein)		1	0	0	0
US9 uoORF	x	0	0	0	0
