# Supplementary material for: Integrative functional genomics decodes herpes simplex virus 1
Source: Nat Commun. 2020 Apr 27;11:2038. doi: 10.1038/s41467-020-15992-5 (PMC7184758; doi:10.1038/s41467-020-15992-5)
Supplement: Supplementary file 12 — Supplementary Data 8 [file 41467_2020_15992_MOESM12_ESM.xlsx]

## Sheet: Tabelle1
Supplementary Data 8: HSV-1 orphan ORFs with no obvious corresponding transcript initiating within 500 nt
Name	ID	Type	Gene	Transcript	Strand	Length..aa.	Start.codon	Stop.codon	TiSS	Stop	Location
IRL2 dORF RNA iso1 (orphan, located within intron 1)	IRL2_dORF_RNA_iso1	dORF	IRL2	IRL2_RNA_iso1	-	42	AUG	UGA	123731	123603	JN555585-:123603-123732
ORF-O (TaSS probably 76nt upstream of ORF-P initiating from ACG start codon; no evidence of frame-shift; orphan)	ORF-O	ORF	ORF-O	-	-	271	ACG	UAG	1261	446	JN555585-:446-1262
ORF-P (orphan)	ORF-P	ORF	ORF-P	-	-	233	AUG	UAG	1185	484	JN555585-:484-1186
UL15 iORF 1 (located in intron; orphan)	UL15_iORF_1	iORF	UL15	-	+	26	CUG	UAG	33181	33261	JN555585+:33181-33262
UL15 iORF 2 (located in intron; orphan)	UL15_iORF_2	iORF	UL15	-	+	73	AUG	UAG	33303	33524	JN555585+:33303-33525
UL15 iORF 3 (located in exon 2; orphan)	UL15_iORF_3	iORF	UL15	UL15_RNA	+	46	AUG	UGA	33696	33836	JN555585+:33696-33837
UL15.4 sORF 1 (orphan; possible alternative TaSS at 30021, AUG)	UL15.4_sORF_1	sORF	UL15.4	-	-	65	AUG	UAG	30071	29874	JN555585-:29874-30072
UL15.4 sORF 2 (orphan)	UL15.4_sORF_2	sORF	UL15.4	-	-	58	AUG	UAG	29834	29658	JN555585-:29658-29835
UL15.5 CDS (orphan; Capside associated protein)	UL15.5_CDS	CDS	UL15.5	-	+	293	AUG	UGA	33932	34813	JN555585+:33932-34814
UL17.4 sORF 1 (orphan)	UL17.4_sORF_1	sORF	UL17.4	-	-	59	AUG	UAA	34380	34201	JN555585-:34201-34381
UL17.4 sORF 2 (orphan, contains 36aa N-terminal extension of UL17 uORF 1 RNA *1 initiating from AUG)	UL17.4_sORF_2	sORF	UL17.4	-	-	67	AUG	UAA	34104	33901	JN555585-:33901-34105
UL17.5 ORF (orphan)	UL17.5_ORF	ORF	UL17.5	-	-	96	AUG	UAG	34752	34462	JN555585-:34462-34753
UL17.5 uoORF (orphan)	UL17.5_uoORF	uoORF	UL17.5	-	-	14	AUG	UAA	34787	34743	JN555585-:34743-34788
UL19.4 sORF (orphan)	UL19.4_sORF	sORF	UL19.4	-	+	6	AUG	UAG	39336	39356	JN555585+:39336-39357
UL20.5 CDS (orphan)	UL20.5_CDS	CDS	UL20.5	-	-	160	AUG	UAA	42016	41534	JN555585-:41534-42017
UL23.6 ORF (orphan)	UL23.6_ORF	ORF	UL23.6	-	-	154	AUG	UGA	48308	47844	JN555585-:47844-48309
UL25.4 ORF (orphan)	UL25.4_ORF	ORF	UL25.4	-	-	241	AUG	UGA	49438	48713	JN555585-:48713-49439
UL28.6 ORF (orphan)	UL28.6_ORF	ORF	UL28.6	-	+	348	AUG	UAA	60902	61948	JN555585+:60902-61949
UL34.5 sORF 1 (orphan)	UL34.5_sORF_1	sORF	UL34.5	-	-	28	AUG	UAG	70540	70454	JN555585-:70454-70541
UL34.5 sORF 2 (orphan)	UL34.5_sORF_2	sORF	UL34.5	-	-	68	AUG	UGA	70137	69931	JN555585-:69931-70138
UL37 uoORF *1 (orphan, N-terminal 23aa extension of UL37 uoORF initiating from AUG)	UL37_uoORF_*1	uoORF	UL37	-	-	93	AUG	UAG	84265	83984	JN555585-:83984-84266
UL37.3 ORF (orphan; possible 7aa N-terminal extension initiating from AUG at 81763)	UL37.3_ORF	ORF	UL37.3	-	+	104	AUG	UAG	81784	82098	JN555585+:81784-82099
UL37.4 ORF (orphan, TaSS unclear: most likely at 83320 from AUG)	UL37.4_ORF	ORF	UL37.4	-	+	265	AUG	UAG	83320	84117	JN555585+:83320-84118
UL37.4 uORF (orphan, probable uORF of the UL37.4 ORF)	UL37.4_uORF	uORF	UL37.4	-	+	80	CUG	UGA	82960	83202	JN555585+:82960-83203
UL43.5 iORF (orphan)	UL43.5_iORF	iORF	UL43.5	-	-	25	AUG	UAG	93317	93240	JN555585-:93240-93318
UL43.5 ORF (orphan; TaSS unclear)	UL43.5_ORF	ORF	UL43.5	-	-	124	UUG	UGA	93454	93080	JN555585-:93080-93455
UL43.5 uORF (orphan)	UL43.5_uORF	uORF	UL43.5	-	-	16	CUG	UGA	93571	93521	JN555585-:93521-93572
UL43.6 ORF (orphan)	UL43.6_ORF	ORF	UL43.6	-	-	311	AUG	UGA	95715	94780	JN555585-:94780-95716
UL43.6 uORF (orphan; may have alternative TaSS further upstream)	UL43.6_uORF	uORF	UL43.6	-	-	6	AUG	UGA	95807	95787	JN555585-:95787-95808
UL44.5 ORF (orphan)	UL44.5_ORF	ORF	UL44.5	-	-	162	AUG	UAG	96765	96277	JN555585-:96277-96766
UL5.6 dORF (orphan)	UL5.6_dORF	dORF	UL5.6	UL5.6_RNA	+	63	AUG	UAG	14389	14580	JN555585+:14389-14581
UL51.5 sORF 1 (orphan)	UL51.5_sORF_1	sORF	UL51.5	-	+	11	AUG	UAG	108309	108344	JN555585+:108309-108345
UL51.5 sORF 2 (orphan)	UL51.5_sORF_2	sORF	UL51.5	-	+	51	AUG	UGA	108545	108700	JN555585+:108545-108701
UL6.7 sORF 1 (orphan)	UL6.7_sORF_1	sORF	UL6.7	-	-	6	AUG	UAG	17919	17899	JN555585-:17899-17920
UL6.7 sORF 2 (orphan)	UL6.7_sORF_2	sORF	UL6.7	-	-	43	AUG	UGA	17858	17727	JN555585-:17727-17859
UL8.3 ORF (orphan)	UL8.3_ORF	ORF	UL8.3	-	+	121	AUG	UAG	19923	20288	JN555585+:19923-20289
UL9.4 dORF (orphan)	UL9.4_dORF	dORF	UL9.4	-	+	22	AUG	UGA	22786	22854	JN555585+:22786-22855
UL9.4 ORF (orphan)	UL9.4_ORF	ORF	UL9.4	-	+	118	AUG	UAG	22355	22711	JN555585+:22355-22712
US11.5 ORF (orphan)	US11.5_ORF	ORF	US11.5	-	+	126	AUG	UGA	145298	145678	JN555585+:145298-145679
US2.6 ORF (orphan; probable alternative TaSS from first downstream AUG)	US2.6_ORF	ORF	US2.6	-	-	315	AUG	UAG	135970	135023	JN555585-:135023-135971
US4.5 ORF (orphan, TaSS unclear)	US4.5_ORF	ORF	US4.5	-	-	222	AUG	UGA	136894	136226	JN555585-:136226-136895
