# Supplementary material for: Integrative functional genomics decodes herpes simplex virus 1
Source: Nat Commun. 2020 Apr 27;11:2038. doi: 10.1038/s41467-020-15992-5 (PMC7184758; doi:10.1038/s41467-020-15992-5)
Supplement: Supplementary file 13 — Supplementary Data 9 [file 41467_2020_15992_MOESM13_ESM.xlsx]

## Sheet: Tabelle1
Supplementary Data 9: Primers and gene synthesis constructs
Name	Use	Template	Sequence
UL19for	Forward primer for UL19 lentiviral vector cloning	BAC HSV1(17+)Lox‐CheVP26	CTGGAGAATTGGCTAGCATGGCCGCTCCCAACCGCGA
Ul19rev	Reverse primer for UL19 lentiviral vector cloning	BAC HSV1(17+)Lox‐CheVP26	CGGTTACGTAGTCGACTTACAGAGCCAGTCCCTTG
pEP-Kan-pr1	Forward primer for all PCR 1 reactions	pEP-Kan	GTATATCTGGCCCGTACATCGATCT
H5-UL19nte-pepkan	Reverse primer for UL19 NTE PCR 1	pEP-Kan	CACGGGTGGCCGGGCGTTGGGGTGGATCTTAGCCTCCCCGGGCCAATATCGACTACAAAGACCATGACGGTGATTATAAAGATCATGACATCGATTACAAGGATGACGATGACAAAGATATCAGGATGACGACGATAAGTAGGG
UL19nte-pepkan-for	Forward primer for UL19 NTE PCR 2	UL19 NTE PCR 1	CACGGGTGGCCGGGCGTTGG
H3-UL19nte-pepkan	Reverse primer for UL19 NTE PCR 2	UL19 NTE PCR 1	TCGCGGTTGGGAGCGGCCATGGGGTCGCGTGGAGATCGGCTGTCTCTAGCTTTGTCATCGTCATCCTTGTAATCGATGTCATGATCTTTATAATCACCGTCATGGTCTTTGTAGTCGTATATCTGGCCCGTACATCGATCT
H5-UL54nte-pepkan	Reverse primer for UL54 NTE PCR 1	pEP-Kan	GGACATCCACCACCCGGCCGGTGGTGGTGTGCAGCCGTGTTCCAACCACGGACTACAAAGACCATGACGGTGATTATAAAGATCATGACATCGATTACAAGGATGACGATGACAAAAGGATGACGACGATAAGTAGGG
UL54nte-pepkan-for	Forward primer for UL54 NTE PCR 2	UL54 NTE PCR 1	GGACATCCACCACCCGGCC
H3-UL54nte-pepkan	Reverse primer for UL54 NTE PCR 2	UL54 NTE PCR 1	CCGGTAGCGAGCGACCGGGCCCGAATCGGGGAGAGGCACCGAAGCGTGACTTTGTCATCGTCATCCTTGTAATCGATGTCATGATCTTTATAATCACCGTCATGGTCTTTGTAGTCGTATATCTGGCCCGTACATCGATCT
H5-US5nte-pepkan	Reverse primer for US5 NTE PCR 1	pEP-Kan	GGGCCTCAGAACCCACCCGAAACGGCCAACGGACGTCTGAGCCAGGCCTGGACTACAAAGACCATGACGGTGATTATAAAGATCATGACATCGATTACAAGGATGACGATGACAAAGAATTCAGGATGACGACGATAAGTAGGG
US5nte-pepkan-for	Forward primer for US5 NTE PCR 2	US5 NTE PCR 1	GGGCCTCAGAACCCACCCGA
H3-US5nte-pepkan	Reverse primer for US5 NTE PCR 2	US5 NTE PCR 1	GACATCGCGACACACAGAACGCCAAGTCGTGTGCTGTTTCTCCGGATAGCTTTGTCATCGTCATCCTTGTAATCGATGTCATGATCTTTATAATCACCGTCATGGTCTTTGTAGTCGTATATCTGGCCCGTACATCGATCT
H5-US3nte-pepkan	Reverse primer for US3 NTE PCR 1	pEP-Kan	GGGGAGGGTGATTTACGGGGGGGTAGGTCAGGGGGTGGGTCGTCAAACTGGACTACAAAGACCATGACGGTGATTATAAAGATCATGACATCGATTACAAGGATGACGATGACAAAGAATTCAGGATGACGACGATAAGTAGGG
US3nte-pepkan-for	Forward primer for US3 NTE PCR 2	US3 NTE PCR 1	GGGGAGGGTGATTTACGGGG
H3-US3nte-pepkan	Reverse primer for US3 NTE PCR 2	US3 NTE PCR 1	GCCAACCAACGAGCACCCCGAACGACGGGCCCCGGGGTTTTAAGGAGCGGTTTGTCATCGTCATCCTTGTAATCGATGTCATGATCTTTATAATCACCGTCATGGTCTTTGTAGTC GTATATCTGGCCCGTACATCGATCT
H5-ATG-UL19-pepkan	Reverse primer for UL19 ATG PCR 1	pEP-Kan	CTCCCCGGGCCAATATCGCTAGAGACAGCCGATCTCCACGCGACCCCATGGACTACAAAGACCATGACGGTGATTATAAAGATCATGACATCGATTACAAGGATGACGATGACAAAGATATCAGGATGACGACGATAAGTAGGG
UL19atg-pepkan-for	Forward primer for UL19 ATG PCR 2	UL19 ATG PCR 1	CTCCCCGGGCCAATATCGCT
H3-ATG-UL19-pepkan	Reverse primer for UL19 ATG PCR 2	UL19 ATG PCR 1	ACCATGGCCGCGGCATACCGGTATCCCGGAGGGTCGCGGTTGGGAGCGGCTTTGTCATCGTCATCCTTGTAATCGATGTCATGATCTTTATAATCACCGTCATGGTCTTTGTAGTCGTATATCTGGCCCGTACATCGATCT
H5-ATG-UL54-pepkan	Reverse primer for UL54 ATG PCR 1	pEP-Kan	AGGCCATATCCGACACCCCAGCCCCGACGGCAGCCGACAGCCCGGTCATGGACTACAAAGACCATGACGGTGATTATAAAGATCATGACATCGATTACAAGGATGACGATGACAAAAGGATGACGACGATAAGTAGGG
UL54atg-pepkan-for	Forward primer for UL54 ATG PCR 2	UL54 ATG PCR 1	AGGCCATATCCGACACCCCA
H3-ATG-UL54-pepkan	Reverse primer for UL54 ATG PCR 2	UL54 ATG PCR 1	CTGTCGGAGAGGTCCAGGCCGAGGTCAATTAGCATATCAATGTCAGTCGCTTTGTCATCGTCATCCTTGTAATCGATGTCATGATCTTTATAATCACCGTCATGGTCTTTGTAGTCGTATATCTGGCCCGTACATCGATCT
H5-ATG-US5-pepkan	Reverse primer for US5 ATG PCR 1	pEP-Kan	TGGCTATCCGGAGAAACAGCACACGACTTGGCGTTCTGTGTGTCGCGATGGACTACAAAGACCATGACGGTGATTATAAAGATCATGACATCGATTACAAGGATGACGATGACAAAGAATTCAGGATGACGACGATAAGTAGGG
US5atg-pepkan-for	Forward primer for US5 ATG PCR 2	US5 ATG PCR 1	TGGCTATCCGGAGAAACAGC
H3-ATG-US5-pepkan	Reverse primer for US5 ATG PCR 2	US5 ATG PCR 1	GCCCCCACGAGGCTTCCCAAAAGCCCCAGATGCCAGACTGCGCGCAGAGATTTGTCATCGTCATCCTTGTAATCGATGTCATGATCTTTATAATCACCGTCATGGTCTTTGTAGTCGTATATCTGGCCCGTACATCGATCT
H5-ATG-US3-pepkan	Reverse primer for US3 ATG PCR 1	pEP-Kan	GGCCCGTCGTTCGGGGTGCTCGTTGGTTGGCACTCACGGTGCGGCGAATGGACTACAAAGACCATGACGGTGATTATAAAGATCATGACATCGATTACAAGGATGACGATGACAAAGAATTCAGGATGACGACGATAAGTAGGG
US3atg-pepkan-for	Forward primer for US3 ATG PCR 2	US3 ATG PCR 1	GGCCCGTCGTTCGGGGTGCT
H3-ATG-US3-pepkan	Reverse primer for US3 ATG PCR 2	US3 ATG PCR 1	TCCTTCCTCCTGCCCTGTCCCCCGTAAACGCGACAAAACTTACGACAGGCTTTGTCATCGTCATCCTTGTAATCGATGTCATGATCTTTATAATCACCGTCATGGTCTTTGTAGTC GTATATCTGGCCCGTACATCGATCT
UL50-NTE-Zeo	Direct electroporation for UL50 NTE	Synthesis	ACGAGCAAGACAAACAACAGGCCCGCCCGACAGACCCTTCTGGGGGGGCCCATCGTCCCTAACGACTACAAAGACCATGACGGTGATTATAAAGATCATGACATCGATTACAAGGATGACGATGACAAAAGGAAGCATGATAAGTAGGGATAACAGGGTAATCGATTTATTGGATCCCGGACCGTGTTGACAATTAATCATCGGCATAGTATATCGGCATAGTATAATACGACAAGGTGAGGAACTAAACCATGGCAAAACTGACCAGCGCAGTTCCGGTTCTGACCGCACGTGATGTTGCCGGTGCCGTTGAATTTTGGACCGATCGTCTGGGTTTTAGCCGTGATTTTGTGGAAGATGATTTTGCCGGTGTTGTTCGTGATGATGTTACCCTGTTTA…
UL50-ATG-Zeo	Direct electroporation for UL50 ATG	Synthesis	CAGGCCCGCCCGACAGACCCTTCTGGGGGGGCCCATCGTCCCTAACAGGAAGATGGACTACAAAGACCATGACGGTGATTACATGATAAGTAGGGATAACAGGGTAATCGATTTATTGGATCCCGGACCGTGTTGACAATTAATCATCGGCATAGTATATCGGCATAGTATAATACGACAAGGTGAGGAACTAAACCATGGCAAAACTGACCAGCGCAGTTCCGGTTCTGACCGCACGTGATGTTGCCGGTGCCGTTGAATTTTGGACCGATCGTCTGGGTTTTAGCCGTGATTTTGTGGAAGATGATTTTGCCGGTGTTGTTCGTGATGATGTTACCCTGTTTATTAGCGCAGTTCAGGATCAGGTTGTTCCGGATAATACCCTGGCATGGGTTTGGG…
H5-TRL2A-pepkan	Reverse primer for RL2A PCR 1	pEP-Kan	TCTGGTCGCATTTGCACCTCGGCACTCGGAGCGAGACGCAGCAGCCAGGCGACTACAAAGACCATGACGGTGATTATAAAGATCATGACATCGATTACAAGGATGACGATGACAAAAGGATGACGACGATAAGTAGGG
TRL2A-pepkan-for	Reverse primer for RL2A 3xFLAG PCR 2	RL2A FLAG PCR 1	TCTGGTCGCATTTGCACCTC
H3-TRL2A-pepkan	Forward primer for RL2A 3xFLAG PCR 2	RL2A FLAG PCR 1	AACGTAGGCGGGGCTTCTGTGGTGATGCGGAGAGGGGGCGGCCCGAGTCTTTTGTCATCGTCATCCTTGTAATCGATGTCATGATCTTTATAATCACCGTCATGGTCTTTGTAGTCGTATATCTGGCCCGTACATCGATCT
RL-AMP_H5	Forward primer for replacing part of repeat long with AmpR	pcDNA3	CTAGCGAGTTAGACAGGCAAGCACTACTCGCCTCTGCACGCACTGGCACTTTTCGGGG
RL-AMP_H3	Reverse primer for replacing part of repeat long with AmpR	pcDNA3	GTCGTCCAGGTCGTCGTCATCCTCGTCCGTGGTGGGCTCCGGGTGGGTGTGGTCTGACAGTTACCAATG
