# Supplementary material for: Integrative functional genomics decodes herpes simplex virus 1
Source: Nat Commun. 2020 Apr 27;11:2038. doi: 10.1038/s41467-020-15992-5 (PMC7184758; doi:10.1038/s41467-020-15992-5)
Supplement: Supplementary file 14 — Source Data [file 41467_2020_15992_MOESM14_ESM.xlsx]

## Sheet: Figure 1
Figure 1
Data name	Data info	Number of Replicates	Time points [hpi]	Accession Deposit	Accession Number	Reference (if not created by us)
Total RNA		2	0,2,4,6,8	Gene Expression Omnibus (GEO)	GSE59717
4sU-seq		2	0,1,2,3,4,5,6,7,8	Gene Expression Omnibus (GEO)	GSE59717
cRNA-seq		2	0,1,2,4,8	Gene Expression Omnibus (GEO)	GSE128324
dRNA-seq		2	0,8	Gene Expression Omnibus (GEO)	GSE128324
Subcell. RNA fractions	3 Mutants: Mock, WT, deltaICP27. For each total RNA, cytoplasmic RNA, nucleoplasmic RNA and chromatine-asociated RNA was sequenced	2	0,8	Gene Expression Omnibus (GEO)	GSE128880
MinION	Only the called transcripts of Depledge et al. were used. The raw data was not reanalyzed			European Nucleotide Archive (ENA)	PRJEB27861	Depledge, D. P. et al. Direct RNA sequencing on nanopore arrays redefines the transcriptional complexity of a viral pathogen. Nat. Commun. 10, 754 (2019).
PacBio	Only the called transcripts of Tombacz et al. were used. The raw data was not reanalyzed			Gene Expression Omnibus (GEO)	GSE97785	Tombacz, D. et al. Long-Read Isoform Sequencing Reveals a Hidden Complexity of the Transcriptional Landscape of Herpes Simplex Virus Type 1. Front Microbiol 8, 1079 (2017).
Ribo-seq		2	0,1,2,4,6,8	Gene Expression Omnibus (GEO)	GSE60040
Ribo-seq (+Harr.)		2	0,2,8	Gene Expression Omnibus (GEO)	GSE128324
Ribo-seq (+Lacti.)		2	0,2,8	Gene Expression Omnibus (GEO)	GSE128324
SILAC	Whole proteome data of human lung fibroblasts (MOI=10)		0,4,9,15	PRIDE	PXD013010

## Sheet: Figure 2 B&C
Figure 2 B&C
Name	MinION	PacBio	cRNA.seq.peak	cRNA.seq.density	cRNA.seq.kinetic	dRNA.seq	cRNA.seq.combined	Num.Criteria		Dataset	Total Numer of TiSS
TRL1 RNA (spliced)	1	0	1	0	0	1	1	3		cRNA.seq	276
TRL1.5 RNA (=beta-X RNA, spliced)	0	0	1	0	1	1	1	2		dRNA-seq	446
TRL2 RNA iso1 (with retained intron 1)	1	1	1	0	1	1	1	4		MinION	89
TRL2 RNA iso2 (NAGNAG, spliced)	1	1	1	0	1	1	1	4		PacBio	201
TRL2 RNA (spliced)	1	1	1	0	1	1	1	4
TRL3 RNA (orphan)	0	0	0	0	0	1	0	1
UL1 RNA	1	1	1	1	0	1	1	4
UL2 RNA	1	1	1	1	1	1	1	4		Each row represents a called transcript from our final reference annotation. Each cell depicts whether the corresponding dataset (column) validated the respective TiSS of the transcript (1) or not (0). It is important to note that multiple transcripts can originate from the same TiSS (isoforms). The total number of TiSS called within each dataset is given at cell K1-L1. This is just the raw data.…
UL3 RNA *1 (PacBio; read-through transcript)	0	1	0	0	0	0	0	1
UL3 RNA	1	1	0	0	0	1	0	3
UL3 RNA #1 (orphan)	0	0	0	0	0	1	0	1
UL4.5 RNA *1	0	0	0	0	0	1	0	1
UL4.5 RNA (spliced)	0	0	0	0	0	1	0	1
UL4.5 RNA iso1 (with retained intron)	0	0	0	0	0	1	0	1
UL5.5 RNA	0	0	0	0	0	1	0	1
UL5.5 RNA #1	0	0	0	0	0	1	0	1
UL5.6 RNA	0	0	1	0	0	0	1	1
UL5.7 RNA	0	0	0	0	0	0	0	0
UL6 RNA *2	1	0	0	0	0	1	0	2
UL6 RNA *1	0	0	0	0	0	0	0	0
UL6 RNA	1	0	1	0	0	1	1	3
UL6 RNA #1 (encodes UL6 iORF)	0	0	0	0	0	0	0	0
UL6 RNA #2 (encodes UL6 iORF)	0	0	0	0	0	0	0	0
UL7 RNA *1 (PacBio only; orphan)	0	1	0	0	0	0	0	1
UL7 RNA	1	1	1	1	0	1	1	4
UL7.5 RNA	0	0	0	0	0	0	0	0
UL8.4 RNA	0	0	0	0	0	0	0	0
UL10 RNA	0	1	1	1	0	1	1	3
UL10 RNA #1	1	1	1	0	1	1	1	4
UL13.5 RNA	0	0	0	0	0	1	0	1
UL15 RNA iso1 (with retained intron 1)	1	1	0	1	0	1	1	4
UL15 RNA (spliced)	1	1	0	1	0	1	1	4
UL19.5 RNA	0	0	0	0	0	1	0	1
UL20.4 RNA	0	0	0	0	0	1	0	1
UL21 RNA (encodes N-terminal extension of UL21)	1	1	1	1	0	1	1	4
UL21 RNA #1 (does not encode N-terminal extension of UL21)	0	0	0	0	0	1	0	1
UL22.5 RNA	0	0	0	0	0	1	0	1
UL23.5 RNA	0	0	0	0	0	0	0	0
UL24 RNA *1	1	1	1	0	0	1	1	4
UL24 RNA	1	1	0	0	0	1	0	3
UL24.5 RNA	1	1	1	1	0	1	1	4
UL25 RNA (read-through transcript)	1	1	1	1	1	1	1	4
UL26 RNA	1	1	1	0	0	1	1	4
UL26.5 RNA	1	1	1	1	0	1	1	4
UL27.5 RNA	0	0	0	0	0	1	0	1
UL27.6 RNA	0	0	0	0	0	1	0	1
UL28.4 RNA	0	1	0	0	0	1	0	2
UL30 RNA *1 (=Ori-L RNA)	0	1	0	0	1	0	1	2
UL30 RNA	1	1	1	1	0	0	1	3
UL31.5 RNA *1	0	0	0	0	0	1	0	1
UL31.5 RNA	0	0	0	0	0	1	0	1
UL31.6 RNA	0	0	0	0	0	0	0	0
UL32.5 RNA	0	0	0	0	0	0	0	0
UL32.6 RNA	0	0	1	0	0	0	1	1
UL33 RNA	1	1	1	1	0	1	1	4
UL34 RNA	1	1	1	1	0	1	1	4
UL35 RNA	1	1	1	0	0	1	1	4
UL36.4 RNA	0	0	0	0	0	0	0	0
UL36.5 RNA	0	0	0	0	0	0	0	0
UL36.6 RNA iso2 (NAGNAG, spliced)	0	0	0	0	0	0	0	0
UL36.6 RNA iso1 (spliced)	0	0	0	0	0	0	0	0
UL36.6 RNA (may start further upstream at 79448 or 79373 according to PacBio)	0	0	0	0	0	0	0	0
UL38 RNA	1	1	1	1	0	1	1	4
UL39 RNA	1	1	1	1	1	1	1	4
UL40 RNA	1	1	1	0	0	1	1	4
UL40.5 RNA iso1 (spliced, encodes UL40.5 iORF)	0	1	0	0	0	1	0	2
UL40.5 RNA *1	0	1	0	0	0	1	0	2
UL40.5 RNA	0	0	1	0	0	1	1	2
UL40.5 RNA #1 (encodes UL40.5 iORF)	0	1	0	0	0	1	0	2
UL40.6 RNA	0	1	0	0	0	1	0	2
UL40.6 RNA iso1 (spliced, encodes UL40.7 dORF)	0	1	0	0	0	1	0	2
UL40.7 RNA	0	0	0	0	0	1	0	1
UL42 RNA	1	1	1	1	0	1	1	4
UL43 RNA	0	0	1	0	1	0	1	1
UL44 RNA	0	1	1	1	0	1	1	3
UL44 RNA iso1 (spliced)	0	1	1	1	0	1	1	3
UL45 RNA	1	1	0	0	1	1	1	4
UL46.5 RNA	0	0	0	0	0	0	0	0
UL47.5 RNA (orphan)	0	0	0	0	0	1	0	1
UL50 RNA	1	1	1	1	0	0	1	3
UL52 RNA	0	1	1	0	0	1	1	3
UL53 RNA	1	1	1	0	0	1	1	4
UL53 RNA #1	1	1	0	0	1	1	1	4
UL53 RNA #2 (encodes UL53 iORF)	0	1	0	0	0	1	0	2
UL54 RNA	1	1	1	1	1	0	1	3
UL54.4 RNA (PacBio; read-through; orphan)	0	1	0	0	1	1	1	3
UL55 RNA	1	1	1	0	0	1	1	4
IRL2.5 RNA *2 (=LAT 0.7kb; =pri-miRNA-H1)	0	1	0	0	0	1	0	2
IRL2.5 RNA *1 (=LAT 0.7kb; =pri-miRNA-H1)	0	0	0	0	0	1	0	1
IRL2.5 RNA (=pri-miRNA-H1)	0	0	0	0	0	1	0	1
IRL2.5 RNA #1 (orphan)	0	0	0	0	0	1	0	1
LAT iso1 (spliced)	0	0	0	0	0	0	0	0
LAT	0	0	0	0	0	0	0	0
pri-miRNA-H2/H7/H8/H3/H4/H5 (initiates within LAT)	0	0	1	0	0	0	1	1
pri-miRNA-H7/H8/H3/H4/H5 (initiates within LAT)	0	0	0	0	0	1	0	1
ORF-O/P RNA (=pri-miRNA-H3/H4/H5, inhibited by ICP4)	0	0	1	0	0	0	1	1
US1 RNA (spliced)	1	1	1	1	1	1	1	4
US1.5 RNA (Carter & Roizman, JVI 1996)	0	0	0	0	0	0	0	0
US2.5 RNA	0	0	1	0	0	0	1	1
US3 RNA (also encodes US3.5 CDS)	0	0	1	0	1	1	1	2
US3 RNA #1 (also encodes US3.5 CDS)	0	0	0	0	0	0	0	0
US3 RNA #2 (also encodes US3.5 CDS)	0	1	0	0	0	0	0	1
US4 RNA	1	1	1	1	1	1	1	4
US5 RNA	1	1	1	1	1	1	1	4
US6 RNA	1	1	1	1	0	1	1	4
US7 RNA	1	1	1	1	0	1	1	4
US8 RNA	1	1	1	1	0	1	1	4
US8.5 RNA (encodes US8A)	1	1	1	0	1	1	1	4
US9 RNA	1	1	0	0	0	1	0	3
Ori-S RNA (Hubenthal-Voss,Starr,Roizman JVI 1987; encode Ori-S CDS)	0	0	0	0	0	0	0	0
TRS1 RNA	0	1	1	0	1	1	1	3
TRS1 RNA #1 (orphan, may encode truncated isoform of TRS1 CDS)	0	0	1	0	1	0	1	1
TRL2.5 RNA #1 (orphan)	0	0	0	0	0	1	0	1
TRL2.5 RNA (=LAT 0.7kb; =pri-miRNA-H1)	0	0	0	0	0	1	0	1
TRL2.5 RNA *1 (=LAT 0.7kb; =pri-miRNA-H1)	0	0	0	0	0	1	0	1
TRL2.5 RNA *2 (=pri-miRNA-H1)	0	1	0	0	0	1	0	2
UL4 RNA	1	1	0	0	0	1	0	3
UL4.6 RNA (orphan; PacBio only)	0	1	0	0	0	0	0	1
UL5 RNA	1	1	1	0	0	0	1	3
UL5 RNA *1	0	1	0	0	0	1	0	2
UL6.4 RNA	0	0	0	0	0	1	0	1
UL6.5 RNA	0	0	0	0	0	0	0	0
UL6.6 RNA	0	0	0	0	0	1	0	1
UL8 RNA	1	1	1	0	0	1	1	4
UL8.5 RNA	0	0	0	0	0	1	0	1
UL8.5 RNA *1 (Baradaran et al 1994; TiSS not observed)	0	1	0	0	0	0	0	1
UL9 RNA (Baradaran et al 1994; TiSS not observed)	0	0	0	0	0	0	0	0
UL9.5 RNA	0	0	1	0	0	1	1	2
UL11 RNA	0	0	0	0	0	1	0	1
UL11.5 RNA (orphan)	1	1	0	1	0	1	1	4
UL12.5 RNA	0	1	1	1	0	1	1	3
UL12 RNA	1	1	1	0	0	1	1	4
UL13 RNA	1	0	0	0	0	1	0	2
UL14 RNA #1 (does not encode UL14 uORF 1 & 2)	1	0	0	0	0	1	0	2
UL14 RNA	1	1	0	0	0	1	0	3
UL16 RNA	1	1	1	0	0	1	1	4
UL17 RNA #1	0	0	0	0	0	1	0	1
UL17 RNA	1	0	1	0	0	1	1	3
UL17 RNA *1	0	0	0	0	0	1	0	1
UL18 RNA	1	1	1	1	0	1	1	4
UL19 RNA	1	1	1	0	0	1	1	4
UL20 RNA	1	1	1	0	0	1	1	4
UL20.6 RNA	0	0	1	0	0	0	1	1
UL22 RNA	1	1	1	1	1	1	1	4
UL23 RNA	1	1	1	0	1	1	1	4
UL25.5 RNA	0	0	0	0	0	1	0	1
UL27 RNA	1	1	1	1	0	1	1	4
UL28 RNA	0	0	0	0	0	1	0	1
UL29.5 RNA	0	0	1	0	0	0	1	1
UL29 RNA	1	1	1	0	0	1	1	4
UL30.5 RNA #1	0	0	0	0	0	1	0	1
UL30.5 RNA	0	0	0	0	0	1	0	1
UL30.6 RNA	0	0	1	0	0	0	1	1
UL31 RNA	1	1	1	0	1	1	1	4
UL32 RNA	1	1	1	0	0	1	1	4
UL36 RNA #1 (orphan, may encode truncated isoform of UL36 CDS)	0	0	1	0	0	0	1	1
UL36 RNA	0	0	1	0	0	1	1	2
UL37 RNA #1 (initiates downstream of TaSS of UL37 uoORF)	1	0	0	0	0	1	0	2
UL37 RNA	0	1	1	0	0	0	1	2
UL37.5 RNA #1	0	0	1	0	0	0	1	1
UL37.5 RNA	0	0	1	0	0	0	1	1
UL37.6 RNA #1	0	0	0	0	0	0	0	0
UL37.6 RNA	0	0	0	0	0	1	0	1
UL39.4 RNA	0	0	0	0	0	1	0	1
UL39.5 RNA	0	0	0	0	0	1	0	1
UL39.6 RNA	0	0	0	0	0	1	0	1
UL41 RNA #2 (encodes UL41 iORF)	1	1	0	0	0	1	0	3
UL41 RNA #1 (encodes UL41 iORF)	0	1	0	0	0	1	0	2
UL41 RNA (VHS)	1	1	1	0	0	1	1	4
UL46 RNA (VP11/12)	1	1	1	1	1	1	1	4
UL47 RNA #1 (VP13/14)	0	0	0	0	0	1	0	1
UL47 RNA (VP13/14)	1	1	1	0	0	1	1	4
UL48 RNA #1 (VP16)	0	1	0	0	0	1	0	2
UL48 RNA (VP16)	1	1	1	1	0	1	1	4
UL49 RNA	1	1	1	0	1	1	1	4
UL49.5 RNA (=UL49A)	1	1	1	0	0	1	1	4
UL50.5 RNA	0	0	0	0	0	1	0	1
UL50.6 RNA	0	0	0	0	0	1	0	1
UL51 RNA #1	1	1	0	0	0	1	0	3
UL51 RNA	1	1	1	0	0	1	1	4
UL52.4 RNA	0	0	0	0	0	0	0	0
UL52.5 RNA	0	1	1	0	0	1	1	3
UL53.5 RNA	0	0	0	0	0	1	0	1
UL54.5 RNA (orphan)	0	0	1	0	0	0	1	1
UL56 RNA	1	1	1	0	1	0	1	3
IRL3 RNA (orphan)	0	0	0	0	0	1	0	1
AL-RNA (Perng et al., JVI 2002, not observed)	0	0	0	0	0	0	0	0
IRL2 RNA iso1 (with retained intron 1)	1	1	1	0	0	1	1	4
IRL2 RNA iso2 (NAGNAG, spliced)	1	1	1	0	0	1	1	4
IRL2 RNA (spliced)	1	1	1	0	0	1	1	4
IRL1.5 RNA (=beta-X RNA, spliced)	0	0	1	0	1	1	1	2
IRL1 RNA (spliced)	0	0	1	0	0	1	1	2
IRS1 RNA #1 (orphan, may encode truncated isoform of IRS1 CDS)	0	0	1	0	1	0	1	1
IRS1 RNA	0	1	1	0	0	1	1	3
US2 RNA	1	1	1	0	0	1	1	4
US3.6 RNA	0	0	0	0	0	1	0	1
US5.1 RNA (Jovasevic & Roizman Virol J 2010. not observed in TiSS or PacBio data; orphan)	0	0	0	0	0	0	0	0
US5.5 RNA (orphan)	0	0	0	0	0	1	0	1
US10 RNA	1	1	0	0	0	1	0	3
US11 RNA	1	1	0	0	0	1	0	3
US12 RNA (spliced)	1	1	1	1	1	1	1	4

## Sheet: Figure 2 D
Figure 2D
Name	MinION	PacBio	cRNA.seq.peak	cRNA.seq.density	cRNA.seq.kinetic	dRNA.seq	Coverage.4sU	Kinetic.4sU	Orphan	Num.Criteria
TRL1 RNA (spliced)	1	0	1	0	0	1	1	0	1	5
TRL1.5 RNA (=beta-X RNA, spliced)	0	0	1	0	1	1	1	1	1	6
TRL2 RNA iso1 (with retained intron 1)	1	1	1	0	1	1	1	1	1	8
TRL2 RNA iso2 (NAGNAG, spliced)	1	1	1	0	1	1	1	1	1	8
TRL2 RNA (spliced)	1	1	1	0	1	1	1	1	1	8
TRL3 RNA (orphan)	0	0	0	0	0	1	1	0	0	2
UL1 RNA	1	1	1	1	0	1	1	1	1	8		Each row represents a called transcript from our manuscript. Each cell represents, if te corresponding dataset (column) validated the respective TiSS of the transcript (1) or not (0). Keep in mind, Multiple transcripts can have the same TiSS (isoforms). This is just the raw data. For more detailed information on the calculations done to create Figure 2 D we highly encourage to look in the respect…
UL2 RNA	1	1	1	1	1	1	0	1	1	8
UL3 RNA *1 (PacBio; read-through transcript)	0	1	0	0	0	0	0	0	1	2
UL3 RNA	1	1	0	0	0	1	1	0	1	5
UL3 RNA #1 (orphan)	0	0	0	0	0	1	0	0	0	1
UL4.5 RNA *1	0	0	0	0	0	1	0	0	0	1
UL4.5 RNA (spliced)	0	0	0	0	0	1	0	0	1	2
UL4.5 RNA iso1 (with retained intron)	0	0	0	0	0	1	0	0	1	2
UL5.5 RNA	0	0	0	0	0	1	0	0	1	2
UL5.5 RNA #1	0	0	0	0	0	1	0	1	1	3
UL5.6 RNA	0	0	1	0	0	0	0	0	1	2
UL5.7 RNA	0	0	0	0	0	0	0	0	1	1
UL6 RNA *2	1	0	0	0	0	1	0	1	0	3
UL6 RNA *1	0	0	0	0	0	0	0	0	1	1
UL6 RNA	1	0	1	0	0	1	0	0	1	4
UL6 RNA #1 (encodes UL6 iORF)	0	0	0	0	0	0	0	0	1	1
UL6 RNA #2 (encodes UL6 iORF)	0	0	0	0	0	0	0	0	1	1
UL7 RNA *1 (PacBio only; orphan)	0	1	0	0	0	0	0	0	0	1
UL7 RNA	1	1	1	1	0	1	1	1	1	8
UL7.5 RNA	0	0	0	0	0	0	0	0	1	1
UL8.4 RNA	0	0	0	0	0	0	1	1	0	2
UL10 RNA	0	1	1	1	0	1	1	1	1	7
UL10 RNA #1	1	1	1	0	1	1	0	1	0	6
UL13.5 RNA	0	0	0	0	0	1	0	0	0	1
UL15 RNA iso1 (with retained intron 1)	1	1	0	1	0	1	0	1	1	6
UL15 RNA (spliced)	1	1	0	1	0	1	0	1	1	6
UL19.5 RNA	0	0	0	0	0	1	0	0	0	1
UL20.4 RNA	0	0	0	0	0	1	1	0	1	3
UL21 RNA (encodes N-terminal extension of UL21)	1	1	1	1	0	1	1	0	1	7
UL21 RNA #1 (does not encode N-terminal extension of UL21)	0	0	0	0	0	1	0	0	1	2
UL22.5 RNA	0	0	0	0	0	1	0	0	1	2
UL23.5 RNA	0	0	0	0	0	0	1	0	1	2
UL24 RNA *1	1	1	1	0	0	1	1	1	1	7
UL24 RNA	1	1	0	0	0	1	0	0	1	4
UL24.5 RNA	1	1	1	1	0	1	1	1	1	8
UL25 RNA (read-through transcript)	1	1	1	1	1	1	0	0	1	7
UL26 RNA	1	1	1	0	0	1	0	0	1	5
UL26.5 RNA	1	1	1	1	0	1	1	0	1	7
UL27.5 RNA	0	0	0	0	0	1	1	0	1	3
UL27.6 RNA	0	0	0	0	0	1	0	1	1	3
UL28.4 RNA	0	1	0	0	0	1	0	0	1	3
UL30 RNA *1 (=Ori-L RNA)	0	1	0	0	1	0	0	0	1	3
UL30 RNA	1	1	1	1	0	0	1	1	1	7
UL31.5 RNA *1	0	0	0	0	0	1	0	0	1	2
UL31.5 RNA	0	0	0	0	0	1	0	0	1	2
UL31.6 RNA	0	0	0	0	0	0	0	0	0	0
UL32.5 RNA	0	0	0	0	0	0	0	0	1	1
UL32.6 RNA	0	0	1	0	0	0	0	1	1	3
UL33 RNA	1	1	1	1	0	1	1	1	1	8
UL34 RNA	1	1	1	1	0	1	1	0	1	7
UL35 RNA	1	1	1	0	0	1	1	1	1	7
UL36.4 RNA	0	0	0	0	0	0	0	0	1	1
UL36.5 RNA	0	0	0	0	0	0	0	1	1	2
UL36.6 RNA iso2 (NAGNAG, spliced)	0	0	0	0	0	0	0	1	0	1
UL36.6 RNA iso1 (spliced)	0	0	0	0	0	0	0	1	0	1
UL36.6 RNA (may start further upstream at 79448 or 79373 according to PacBio)	0	0	0	0	0	0	0	1	0	1
UL38 RNA	1	1	1	1	0	1	1	0	1	7
UL39 RNA	1	1	1	1	1	1	0	0	1	7
UL40 RNA	1	1	1	0	0	1	0	1	1	6
UL40.5 RNA iso1 (spliced, encodes UL40.5 iORF)	0	1	0	0	0	1	0	0	1	3
UL40.5 RNA *1	0	1	0	0	0	1	0	0	1	3
UL40.5 RNA	0	0	1	0	0	1	0	0	1	3
UL40.5 RNA #1 (encodes UL40.5 iORF)	0	1	0	0	0	1	0	0	1	3
UL40.6 RNA	0	1	0	0	0	1	0	0	1	3
UL40.6 RNA iso1 (spliced, encodes UL40.7 dORF)	0	1	0	0	0	1	0	0	1	3
UL40.7 RNA	0	0	0	0	0	1	0	0	1	2
UL42 RNA	1	1	1	1	0	1	1	1	1	8
UL43 RNA	0	0	1	0	1	0	0	0	1	3
UL44 RNA	0	1	1	1	0	1	0	0	1	5
UL44 RNA iso1 (spliced)	0	1	1	1	0	1	0	0	1	5
UL45 RNA	1	1	0	0	1	1	0	1	1	6
UL46.5 RNA	0	0	0	0	0	0	0	0	0	0
UL47.5 RNA (orphan)	0	0	0	0	0	1	0	1	0	2
UL50 RNA	1	1	1	1	0	0	1	1	1	7
UL52 RNA	0	1	1	0	0	1	0	0	1	4
UL53 RNA	1	1	1	0	0	1	1	0	1	6
UL53 RNA #1	1	1	0	0	1	1	0	0	1	5
UL53 RNA #2 (encodes UL53 iORF)	0	1	0	0	0	1	0	1	1	4
UL54 RNA	1	1	1	1	1	0	0	0	1	6
UL54.4 RNA (PacBio; read-through; orphan)	0	1	0	0	1	1	0	0	0	3
UL55 RNA	1	1	1	0	0	1	1	0	1	6
IRL2.5 RNA *2 (=LAT 0.7kb; =pri-miRNA-H1)	0	1	0	0	0	1	0	0	0	2
IRL2.5 RNA *1 (=LAT 0.7kb; =pri-miRNA-H1)	0	0	0	0	0	1	0	0	0	1
IRL2.5 RNA (=pri-miRNA-H1)	0	0	0	0	0	1	1	0	1	3
IRL2.5 RNA #1 (orphan)	0	0	0	0	0	1	1	0	0	2
LAT iso1 (spliced)	0	0	0	0	0	0	0	0	0	0
LAT	0	0	0	0	0	0	0	0	0	0
pri-miRNA-H2/H7/H8/H3/H4/H5 (initiates within LAT)	0	0	1	0	0	0	0	1	0	2
pri-miRNA-H7/H8/H3/H4/H5 (initiates within LAT)	0	0	0	0	0	1	1	1	0	3
ORF-O/P RNA (=pri-miRNA-H3/H4/H5, inhibited by ICP4)	0	0	1	0	0	0	0	0	1	2
US1 RNA (spliced)	1	1	1	1	1	1	0	0	0	6
US1.5 RNA (Carter & Roizman, JVI 1996)	0	0	0	0	0	0	0	0	1	1
US2.5 RNA	0	0	1	0	0	0	0	0	1	2
US3 RNA (also encodes US3.5 CDS)	0	0	1	0	1	1	0	1	1	5
US3 RNA #1 (also encodes US3.5 CDS)	0	0	0	0	0	0	1	0	1	2
US3 RNA #2 (also encodes US3.5 CDS)	0	1	0	0	0	0	0	0	1	2
US4 RNA	1	1	1	1	1	1	1	1	1	9
US5 RNA	1	1	1	1	1	1	0	0	1	7
US6 RNA	1	1	1	1	0	1	1	0	1	7
US7 RNA	1	1	1	1	0	1	0	0	1	6
US8 RNA	1	1	1	1	0	1	0	0	1	6
US8.5 RNA (encodes US8A)	1	1	1	0	1	1	0	1	1	7
US9 RNA	1	1	0	0	0	1	0	1	1	5
Ori-S RNA (Hubenthal-Voss,Starr,Roizman JVI 1987; encode Ori-S CDS)	0	0	0	0	0	0	0	0	1	1
TRS1 RNA	0	1	1	0	1	1	0	0	0	4
TRS1 RNA #1 (orphan, may encode truncated isoform of TRS1 CDS)	0	0	1	0	1	0	0	0	0	2
TRL2.5 RNA #1 (orphan)	0	0	0	0	0	1	1	0	0	2
TRL2.5 RNA (=LAT 0.7kb; =pri-miRNA-H1)	0	0	0	0	0	1	1	0	1	3
TRL2.5 RNA *1 (=LAT 0.7kb; =pri-miRNA-H1)	0	0	0	0	0	1	0	0	0	1
TRL2.5 RNA *2 (=pri-miRNA-H1)	0	1	0	0	0	1	0	0	0	2
UL4 RNA	1	1	0	0	0	1	0	0	1	4
UL4.6 RNA (orphan; PacBio only)	0	1	0	0	0	0	0	1	0	2
UL5 RNA	1	1	1	0	0	0	1	0	1	5
UL5 RNA *1	0	1	0	0	0	1	0	0	1	3
UL6.4 RNA	0	0	0	0	0	1	0	0	1	2
UL6.5 RNA	0	0	0	0	0	0	0	1	1	2
UL6.6 RNA	0	0	0	0	0	1	0	0	1	2
UL8 RNA	1	1	1	0	0	1	0	1	1	6
UL8.5 RNA	0	0	0	0	0	1	0	1	1	3
UL8.5 RNA *1 (Baradaran et al 1994; TiSS not observed)	0	1	0	0	0	0	0	0	1	2
UL9 RNA (Baradaran et al 1994; TiSS not observed)	0	0	0	0	0	0	1	0	1	2
UL9.5 RNA	0	0	1	0	0	1	0	0	1	3
UL11 RNA	0	0	0	0	0	1	0	0	1	2
UL11.5 RNA (orphan)	1	1	0	1	0	1	0	0	0	4
UL12.5 RNA	0	1	1	1	0	1	0	0	1	5
UL12 RNA	1	1	1	0	0	1	0	1	1	6
UL13 RNA	1	0	0	0	0	1	1	0	1	4
UL14 RNA #1 (does not encode UL14 uORF 1 & 2)	1	0	0	0	0	1	0	0	0	2
UL14 RNA	1	1	0	0	0	1	0	0	1	4
UL16 RNA	1	1	1	0	0	1	1	0	0	5
UL17 RNA #1	0	0	0	0	0	1	0	0	1	2
UL17 RNA	1	0	1	0	0	1	1	1	1	6
UL17 RNA *1	0	0	0	0	0	1	0	0	1	2
UL18 RNA	1	1	1	1	0	1	0	1	1	7
UL19 RNA	1	1	1	0	0	1	1	0	1	6
UL20 RNA	1	1	1	0	0	1	0	1	1	6
UL20.6 RNA	0	0	1	0	0	0	0	0	0	1
UL22 RNA	1	1	1	1	1	1	0	0	1	7
UL23 RNA	1	1	1	0	1	1	1	1	1	8
UL25.5 RNA	0	0	0	0	0	1	0	0	0	1
UL27 RNA	1	1	1	1	0	1	1	0	1	7
UL28 RNA	0	0	0	0	0	1	0	0	1	2
UL29.5 RNA	0	0	1	0	0	0	0	0	1	2
UL29 RNA	1	1	1	0	0	1	1	1	0	6
UL30.5 RNA #1	0	0	0	0	0	1	0	0	1	2
UL30.5 RNA	0	0	0	0	0	1	0	0	1	2
UL30.6 RNA	0	0	1	0	0	0	0	0	0	1
UL31 RNA	1	1	1	0	1	1	1	1	1	8
UL32 RNA	1	1	1	0	0	1	0	0	1	5
UL36 RNA #1 (orphan, may encode truncated isoform of UL36 CDS)	0	0	1	0	0	0	0	1	0	2
UL36 RNA	0	0	1	0	0	1	0	0	0	2
UL37 RNA #1 (initiates downstream of TaSS of UL37 uoORF)	1	0	0	0	0	1	0	0	1	3
UL37 RNA	0	1	1	0	0	0	1	1	1	5
UL37.5 RNA #1	0	0	1	0	0	0	0	0	1	2
UL37.5 RNA	0	0	1	0	0	0	0	0	1	2
UL37.6 RNA #1	0	0	0	0	0	0	0	1	1	2
UL37.6 RNA	0	0	0	0	0	1	0	1	1	3
UL39.4 RNA	0	0	0	0	0	1	0	0	1	2
UL39.5 RNA	0	0	0	0	0	1	0	0	0	1
UL39.6 RNA	0	0	0	0	0	1	0	0	0	1
UL41 RNA #2 (encodes UL41 iORF)	1	1	0	0	0	1	0	0	1	4
UL41 RNA #1 (encodes UL41 iORF)	0	1	0	0	0	1	0	0	1	3
UL41 RNA (VHS)	1	1	1	0	0	1	0	0	1	5
UL46 RNA (VP11/12)	1	1	1	1	1	1	1	1	1	9
UL47 RNA #1 (VP13/14)	0	0	0	0	0	1	0	0	1	2
UL47 RNA (VP13/14)	1	1	1	0	0	1	0	0	1	5
UL48 RNA #1 (VP16)	0	1	0	0	0	1	0	1	1	4
UL48 RNA (VP16)	1	1	1	1	0	1	0	0	1	6
UL49 RNA	1	1	1	0	1	1	1	1	1	8
UL49.5 RNA (=UL49A)	1	1	1	0	0	1	1	0	1	6
UL50.5 RNA	0	0	0	0	0	1	0	1	1	3
UL50.6 RNA	0	0	0	0	0	1	0	0	0	1
UL51 RNA #1	1	1	0	0	0	1	0	0	0	3
UL51 RNA	1	1	1	0	0	1	1	1	1	7
UL52.4 RNA	0	0	0	0	0	0	0	0	1	1
UL52.5 RNA	0	1	1	0	0	1	0	1	1	5
UL53.5 RNA	0	0	0	0	0	1	1	1	1	4
UL54.5 RNA (orphan)	0	0	1	0	0	0	0	0	0	1
UL56 RNA	1	1	1	0	1	0	1	1	1	7
IRL3 RNA (orphan)	0	0	0	0	0	1	1	0	0	2
AL-RNA (Perng et al., JVI 2002, not observed)	0	0	0	0	0	0	0	0	0	0
IRL2 RNA iso1 (with retained intron 1)	1	1	1	0	0	1	1	1	1	7
IRL2 RNA iso2 (NAGNAG, spliced)	1	1	1	0	0	1	1	1	1	7
IRL2 RNA (spliced)	1	1	1	0	0	1	1	1	1	7
IRL1.5 RNA (=beta-X RNA, spliced)	0	0	1	0	1	1	1	1	1	6
IRL1 RNA (spliced)	0	0	1	0	0	1	1	0	1	4
IRS1 RNA #1 (orphan, may encode truncated isoform of IRS1 CDS)	0	0	1	0	1	0	0	0	0	2
IRS1 RNA	0	1	1	0	0	1	0	0	0	3
US2 RNA	1	1	1	0	0	1	1	1	0	6
US3.6 RNA	0	0	0	0	0	1	0	0	1	2
US5.1 RNA (Jovasevic & Roizman Virol J 2010. not observed in TiSS or PacBio data; orphan)	0	0	0	0	0	0	0	0	0	0
US5.5 RNA (orphan)	0	0	0	0	0	1	0	0	1	2
US10 RNA	1	1	0	0	0	1	0	0	1	4
US11 RNA	1	1	0	0	0	1	1	1	1	6
US12 RNA (spliced)	1	1	1	1	1	1	0	0	0	6

## Sheet: Figure 2 F
Figure 2F
Cellular transcripts					Viral transcripts
Transcript	newly_Rep1	newly_Rep2	Avg_newly		Transcript	newly_Rep1	newly_Rep2	Avg_newly
ENST00000638356	151277	181584	166431		US11_RNA	21794.5	16704.6	19249.5
ENST00000610460	59264.8	42428.2	50846.5		UL48_RNA	16656.1	11817.9	14237
ENST00000612463	59264.8	42428.2	50846.5		UL44_RNA	14365.9	11191.5	12778.7
ENST00000613359	59264.8	42428.2	50846.5		US6_RNA	12318.8	11542.5	11930.6
ENST00000619471	59264.8	42428.2	50846.5		IRL2.5_RNA_#1	11024.1	8928.8	9976.45
ENST00000385250	48289.1	50389.6	49339.3		UL27_RNA	9588.38	8585.06	9086.72
ENST00000577708	19953.3	33007.3	26480.3		UL1_RNA	11268.4	5770.49	8519.43
ENST00000614492	19953.3	33007.3	26480.3		US1_RNA	6625.92	9329.42	7977.67
ENST00000408361	20880.9	23642.7	22261.8		US10_RNA	7211.52	8729.75	7970.64
ENST00000608521	16991	16839	16915		UL19_RNA	8851.99	6946.4	7899.19
ENST00000601079	14561	14433.8	14497.4		UL35_RNA	8486.35	6766	7626.18
ENST00000608487	8129.08	6890.04	7509.56		UL42_RNA	7987.21	6785.86	7386.53
ENST00000490232	5801.15	8287.81	7044.48		UL18_RNA	7339.31	5159.44	6249.37
ENST00000581792	5626.02	5798.19	5712.11		UL49_RNA	6815.19	4899.58	5857.39
ENST00000615959	5626.02	5798.19	5712.11		UL49.5_RNA	6763.73	3611.21	5187.47
ENST00000618786	3523.06	7896.65	5709.86		UL3_RNA_*1	6944.1	2691.7	4817.9
ENST00000636484	928.697	2204.3	1566.5		US9_RNA	3968.84	5665.76	4817.3
ENST00000260356	994.26	1511.16	1252.71		UL3_RNA	4935.25	4365.17	4650.21
ENST00000534336	924.343	1036.95	980.648		UL47_RNA	5078.15	3936.81	4507.48
ENST00000331789	720.881	1117.16	919.02		UL56_RNA	6023.36	2839.13	4431.24
ENST00000363046	357.193	1409.25	883.219		UL46_RNA	4716.63	3608.78	4162.7
ENST00000225964	416.084	1089.93	753.005		US12_RNA	3345.62	4244.55	3795.08
ENST00000365484	247.887	1183.28	715.581		US8_RNA	3346.18	3922.43	3634.31
ENST00000618925	473.274	740.17	606.722		UL26.5_RNA	3722.54	3411.8	3567.17
ENST00000446046	289.903	685.068	487.485		UL31_RNA	4081.75	3051.82	3566.79
ENST00000410396	377.41	550.414	463.912		UL39_RNA	3621.47	2984.94	3303.21
ENST00000224237	384.664	540.387	462.526		US2_RNA	3480.57	2844.26	3162.42
ENST00000451137	414.611	452.049	433.33		UL3_RNA_#1	1930.29	3515.99	2723.14
ENST00000516869	242.975	588.687	415.831		US7_RNA	2644.09	2025.24	2334.66
ENST00000367976	294.572	441.094	367.833		UL25_RNA	2525.42	2077.72	2301.57
ENST00000331925	339.693	368.942	354.318		UL10_RNA	2483.44	2110.94	2297.19
ENST00000620463	185.758	475.266	330.512		UL22_RNA	2459.21	2070.24	2264.72
ENST00000625876	60.2647	594.778	327.521		UL36_RNA	2662.89	1838.43	2250.66
ENST00000364228	167.362	479.885	323.624		UL54.5_RNA	3211.35	1277.26	2244.3
ENST00000223095	237.456	408.888	323.172		UL45_RNA	2217.35	2188.83	2203.09
ENST00000451311	270.818	373.316	322.067		UL38_RNA	2361.82	1761.35	2061.58
ENST00000297268	243.284	364.775	304.029		UL53.5_RNA	2462.93	1647.82	2055.37
ENST00000602361	414.621	184.758	299.69		US4_RNA	1763.64	2311.89	2037.77
ENST00000233143	254.623	331.676	293.149		UL34_RNA	2154.1	1907.33	2030.71
ENST00000383861	152.702	383.993	268.347		UL29_RNA	1767.34	1889.77	1828.55
ENST00000383869	152.702	383.993	268.347		UL40_RNA	1615.55	1906.43	1760.99
ENST00000383925	152.702	383.993	268.347		UL41_RNA	1631.94	1732.79	1682.37
ENST00000384010	152.702	383.993	268.347		UL50_RNA	1422.97	1859.07	1641.02
ENST00000384278	152.702	383.993	268.347		UL30_RNA	1306.89	1750.55	1528.72
ENST00000384659	152.702	383.993	268.347		UL10_RNA_#1	1603.72	1333.1	1468.41
ENST00000384782	152.702	383.993	268.347		UL37_RNA	1583.96	1261.47	1422.71
ENST00000615842	152.702	383.993	268.347		UL4.5_RNA_*1	2021.42	770.435	1395.93
ENST00000331523	219.527	300.671	260.099		UL11.5_RNA	1336.13	1394.55	1365.34
ENST00000365668	163.451	349.415	256.433		US8.5_RNA	1111.21	1493.7	1302.45
ENST00000490247	104.543	385.467	245.005		UL21_RNA	1641.99	900.547	1271.27
ENST00000474644	81.3062	407.479	244.393		IRL2_RNA_i1	1039.04	1127.71	1083.37
ENST00000215909	182.134	304.1	243.117		UL13_RNA	1084.83	1066.04	1075.43
ENST00000520687	185.021	294.554	239.788		US1.5_RNA	609.177	1447.87	1028.53
ENST00000501597	174.751	299.284	237.017		IRL3_RNA	1464.35	578.275	1021.31
ENST00000451270	195.321	277.039	236.18		UL16_RNA	1004.24	924.972	964.604
ENST00000443816	143.83	318.162	230.996		UL41_RNA_#1	1104.27	799.527	951.896
ENST00000514057	170.08	281.603	225.841		IRL2_RNA	947.615	879.816	913.716
ENST00000356005	138.31	312.578	225.444		UL17_RNA_*1	1225.73	592.917	909.326
ENST00000621411	329.777	118.684	224.23		UL23_RNA	713.989	1017.12	865.552
ENST00000476752	188.289	257.175	222.732		UL20.4_RNA	864.593	750.08	807.336
ENST00000560830	179.516	262.742	221.129		US5_RNA	753.063	837.448	795.255
ENST00000331442	320.852	109.023	214.937		IRL2.5_RNA	993.034	584.517	788.775
ENST00000365645	178.656	250.548	214.602		UL14_RNA	863.98	650.681	757.33
ENST00000521569	116.979	310.733	213.856		US5.5_RNA	680.24	768.895	724.567
ENST00000355057	279.125	147.01	213.067		UL7_RNA	539.484	858.005	698.744
ENST00000560894	142.579	279.696	211.137		UL43_RNA	769.563	564.621	667.092
ENST00000361866	124.101	278.84	201.47		UL54_RNA	324.076	946.872	635.474
ENST00000336023	197.124	205.025	201.074		UL28_RNA	703.001	563.492	633.246
ENST00000302278	170.564	231.262	200.913		UL4.5_RNA	893.928	348.152	621.04
ENST00000610851	170.111	230.637	200.374		IRS1_RNA	608.386	610.958	609.672
ENST00000373970	171.509	225.024	198.267		UL24.5_RNA	674.724	544.162	609.443
ENST00000618718	116.048	276.627	196.337		UL32_RNA	515.93	633.503	574.716
ENST00000368567	130.679	260.508	195.594		US5.1_RNA	527.201	525.108	526.154
ENST00000239223	175.235	201.114	188.174		UL20_RNA	660.473	389.159	524.816
ENST00000327892	167.771	206.035	186.903		US3_RNA_#1	394.332	639.973	517.153
ENST00000300527	108.258	258.501	183.379		UL11_RNA	503.823	499.071	501.447
ENST00000224784	134.151	226.038	180.095		LAT	579.719	420.528	500.123
ENST00000363286	142.931	207.658	175.294		IRL2.5_RNA_*2	574.865	381.333	478.099
ENST00000343677	246.738	102.535	174.637		UL12_RNA	391.712	429.377	410.544
ENST00000300933	157.139	186.927	172.033		UL53_RNA_#2	301.014	513.006	407.01
ENST00000363217	97.9654	242.121	170.043		UL30.6_RNA	414.698	366.752	390.725
ENST00000364938	37.516	300.715	169.115		UL7.5_RNA	503.573	270.398	386.985
ENST00000331825	114.878	215.792	165.335		UL40.5_RNA_*1	364.909	378.29	371.6
ENST00000244534	247.095	78.7861	162.941		UL31.5_RNA	481.436	229.391	355.413
ENST00000619601	112.74	212.494	162.617		UL31.5_RNA_*1	278.05	415.705	346.878
ENST00000363450	34.449	288.814	161.631		UL9.5_RNA	244.816	438.634	341.725
ENST00000376112	165.822	153.812	159.817		UL12.5_RNA	239.536	369.221	304.379
ENST00000323926	96.8015	218.697	157.75		UL9_RNA	313.086	291.459	302.273
ENST00000284984	118.236	195.235	156.736		IRL1.5_RNA	286.166	293.058	289.612
ENST00000218388	67.3911	245.514	156.452		UL51_RNA	0	578.65	289.325
ENST00000563103	108.342	202.633	155.488		UL20.6_RNA	277.137	298.439	287.788
ENST00000611544	143.027	165.376	154.201		UL24_RNA_*1	316.322	257.399	286.861
ENST00000613119	143.027	165.376	154.201		UL13.5_RNA	250.106	321.866	285.986
ENST00000613778	143.027	165.376	154.201		UL36_RNA_#1	233.493	321.63	277.561
ENST00000615427	143.027	165.376	154.201		UL2_RNA	4.61927e-06	508.402	254.201
ENST00000616345	143.027	165.376	154.201		UL50.6_RNA	312.251	175.051	243.651
ENST00000616535	143.027	165.376	154.201		UL5_RNA	142.656	340.716	241.686
ENST00000617785	143.027	165.376	154.201		UL40.6_RNA	326.484	152.373	239.428
ENST00000618602	143.027	165.376	154.201		UL40.7_RNA	236.919	229.716	233.317
ENST00000618664	143.027	165.376	154.201		UL39.6_RNA	161.728	299.562	230.645
ENST00000619465	143.027	165.376	154.201		UL23.5_RNA	242.705	175.825	209.265
ENST00000620268	143.027	165.376	154.201		UL5.5_RNA	153.312	262.957	208.134
ENST00000478845	130.104	172.641	151.373		UL27.5_RNA	189.193	209.261	199.227
ENST00000356950	164.942	131.929	148.435		UL52_RNA	125.055	255.364	190.21
ENST00000612966	199.546	87.9635	143.755		UL15_RNA_i1	147.903	207.095	177.499
ENST00000339812	195.793	91.4144	143.604		UL24_RNA	182.899	157.54	170.22
ENST00000377733	194.059	89.3956	141.727		UL4_RNA	107.158	222.349	164.753
ENST00000497720	119.868	161.618	140.743		UL4.6_RNA	110.192	207.119	158.655
ENST00000392951	117.291	162.715	140.003		UL53_RNA	61.7626	245.575	153.669
ENST00000303910	195.364	81.7356	138.55		UL6.6_RNA	110.714	187.219	148.967
ENST00000331380	188.007	87.8025	137.905		UL8.4_RNA	138.817	147.515	143.166
ENST00000432072	86.599	188.856	137.727		UL22.5_RNA	144.27	134.838	139.554
ENST00000216181	99.915	174.021	136.968		UL54.4_RNA	104.355	150.451	127.403
ENST00000330244	99.6506	168.962	134.306		IRL1_RNA	101.536	148.999	125.268
ENST00000329305	90.3935	176.94	133.667		UL53_RNA_#1	87.3287	160.433	123.881
ENST00000293842	92.4844	172.628	132.556		US2.5_RNA	100.883	144.896	122.89
ENST00000374550	94.6104	165.464	130.037		pri-miRNA-H7/H8/H3/H4/H5	111.927	128.267	120.097
ENST00000369159	173.465	85.0541	129.26		UL33_RNA	117.276	117.22	117.248
ENST00000397591	88.3466	168.268	128.307		UL55_RNA	22.5881	208.697	115.643
ENST00000339647	106.214	148.994	127.604		US3.6_RNA	172.777	52.0555	112.416
ENST00000266085	92.6053	160.968	126.787		UL25.5_RNA	98.858	116.953	107.906
ENST00000368719	102.262	149.733	125.998		UL40.5_RNA_#1	42.5834	172.18	107.382
ENST00000272233	101.005	148.311	124.658		UL46.5_RNA	70.8355	110.881	90.8584
ENST00000362698	87.1182	160.872	123.995		UL19.5_RNA	65.3813	106.963	86.1723
ENST00000383858	60.4955	187.323	123.909		UL17_RNA	0.000239918	156.051	78.0255
ENST00000316448	106.874	138.916	122.895		pri-miRNA-H2/H7/H8/H3/H4/H5	66.0173	83.8631	74.9402
ENST00000378024	106.786	135.916	121.351		UL51_RNA_#1	0	136.685	68.3424
ENST00000309268	99.636	141.001	120.318		UL37.5_RNA_#1	126.028	9.6829	67.8552
ENST00000271638	81.3291	152.762	117.045		UL36.6_RNA	50.8879	74.7101	62.799
ENST00000387069	113.415	120.462	116.938		UL28.4_RNA	33.9723	89.3026	61.6375
ENST00000472056	69.1867	164.016	116.601		UL15_RNA	46.6215	56.8008	51.7112
ENST00000537332	108.292	123.499	115.895		UL30_RNA_*1	66.3961	34.0107	50.2034
ENST00000244537	136.654	95.0197	115.837		UL39.5_RNA	45.6827	44.0451	44.8639
ENST00000272298	117.378	111.689	114.533		UL5_RNA_*1	17.7528	71.2339	44.4934
ENST00000456923	72.9061	156.041	114.473		UL36.4_RNA	31.5046	48.6266	40.0656
ENST00000363925	66.8194	161.51	114.165		UL7_RNA_*1	3.97181e-09	63.9129	31.9564
ENST00000362761	57.5189	170.353	113.936		UL47.5_RNA	19.4784	29.9648	24.7216
ENST00000620041	84.5321	142.267	113.399		UL50.5_RNA	21.4932	22.0528	21.773
ENST00000377459	153.942	71.4412	112.692		UL6.4_RNA	0.981252	36.1006	18.5409
ENST00000227378	115.482	109.394	112.438		UL36.5_RNA	12.6872	16.9491	14.8181
ENST00000386847	40.8584	182.439	111.649		UL6.5_RNA	0.180051	24.4259	12.303
ENST00000361901	86.3257	136.943	111.634		UL48_RNA_#1	16.3212	0.00367266	8.16246
ENST00000614247	154.075	66.9747	110.525		UL39.4_RNA	6.571	0.0200822	3.29554
ENST00000618305	149.816	70.7602	110.288		UL40.5_RNA	1.97131	0.253339	1.11233
ENST00000377777	150.664	69.6752	110.17		UL47_RNA_#1	1.80744	0.000103231	0.903772
ENST00000379060	90.1892	129.988	110.088		UL37.5_RNA	0.647113	1.12088	0.883995
ENST00000578262	130.089	87.7811	108.935		UL6_RNA_#1	0	1.29876	0.649378
ENST00000256689	126.927	90.7498	108.839		UL37.6_RNA_#1	0.74521	0	0.372605
ENST00000613174	149.673	65.9249	107.799		UL37_RNA_#1	0.0237222	6.12217e-09	0.0118611
ENST00000377727	138.104	77.4558	107.78		UL27.6_RNA	1.58657e-06	0.00915666	0.00457913
ENST00000618052	152.438	62.9028	107.67		UL41_RNA_#2	0	0.000202994	0.000101497
ENST00000367651	101.966	111.716	106.841		UL5.5_RNA_#1	3.46398e-09	1.7433e-07	8.88969e-08
ENST00000439602	79.0048	134.651	106.828		UL37.6_RNA	1.62486e-07	0	8.12431e-08
ENST00000227507	81.9946	131.074	106.534		IRL2.5_RNA_*1	0	0	0
ENST00000580261	75.3627	136.114	105.738		IRS1_RNA_#1	0	0	0
ENST00000484734	113.829	95.5101	104.67		ORF-O/P_RNA	0	0	0
ENST00000456586	73.5275	135.592	104.56		Ori-S_RNA	0	0	0
ENST00000341023	161.698	46.7165	104.207		UL17_RNA_#1	0	0	0
ENST00000346786	67.6193	140.193	103.906		UL21_RNA_#1	0	0	0
ENST00000357037	87.4396	120.003	103.721		UL26_RNA	0	0	0
ENST00000384027	107.64	96.5896	102.115		UL28.5_RNA	0	0	0
ENST00000508832	129.768	72.7868	101.277		UL30.5_RNA	0	0	0
ENST00000539687	65.4965	136.723	101.11		UL30.5_RNA_#1	0	0	0
ENST00000377803	131.737	69.3348	100.536		UL32.6_RNA	0	0	0
ENST00000353578	77.7574	123.188	100.473		UL52.4_RNA	0	0	0
ENST00000547649	83.7311	116.921	100.326		UL52.5_RNA	0	0	0
ENST00000614911	144.86	55.6058	100.233		UL5.6_RNA	0	0	0
ENST00000309311	76.9383	122.535	99.7366		UL5.7_RNA	0	0	0
ENST00000515896	101.124	97.1145	99.1191		UL6_RNA	0	0	0
ENST00000578186	127.348	70.5758	98.962		UL6_RNA_*1	0	0	0
ENST00000360830	59.8486	136.768	98.3084		UL8.5_RNA	0	0	0
ENST00000583979	67.6734	128.745	98.2095		UL8.5_RNA_*1	0	0	0
ENST00000459299	52.2793	143.843	98.0611		UL8_RNA	0	0	0
ENST00000418539	83.6186	111.49	97.5543		US3_RNA	0	0	0
ENST00000225430	62.2708	132.354	97.3123
ENST00000348108	78.2903	113.285	95.7877
ENST00000377745	127.339	62.5717	94.9555
ENST00000359611	127.793	61.8467	94.82
ENST00000610976	72.6444	115.332	93.9883
ENST00000361575	65.0973	122.033	93.5651
ENST00000333151	135.335	51.3755	93.3551
ENST00000365178	116.327	70.1168	93.2221
ENST00000580972	77.7675	108.259	93.0131
ENST00000605806	75.6874	108.482	92.0846
ENST00000615966	135.501	48.6414	92.0711
ENST00000616365	119.379	64.1254	91.7522
ENST00000536159	68.994	113.807	91.4006
ENST00000548336	79.8564	102.008	90.9322
ENST00000570382	29.0325	152.729	90.8805
ENST00000497571	98.5966	81.208	89.9023
ENST00000546642	71.7011	105.666	88.6838
ENST00000374561	80.527	95.4563	87.9917
ENST00000230050	65.0965	110.338	87.7172
ENST00000304218	122.507	52.628	87.5677
ENST00000361436	65.3266	108.857	87.0917
ENST00000356674	76.32	97.2966	86.8083
ENST00000225655	61.5703	111.733	86.6516
ENST00000616182	117.04	55.4592	86.2499
ENST00000474036	38.7751	133.129	85.952
ENST00000249364	78.0212	93.5698	85.7955
ENST00000408612	62.1327	109.337	85.7347
ENST00000202773	67.9822	103.397	85.6897
ENST00000355968	65.6993	104.625	85.1623
ENST00000563390	67.0871	102.462	84.7746
ENST00000615868	125.916	43.0094	84.4627
ENST00000287038	52.3512	116.359	84.3553
ENST00000461974	69.7319	98.8792	84.3056
ENST00000396680	83.4485	84.803	84.1257
ENST00000257497	74.6425	93.0847	83.8636
ENST00000385129	88.0037	79.2422	83.6229
ENST00000009589	63.2627	103.496	83.3794
ENST00000620232	161.645	4.4541	83.0497
ENST00000504562	52.6716	113.347	83.0094
ENST00000308162	63.6346	101.565	82.5998
ENST00000561424	62.6066	101.676	82.1413
ENST00000316793	56.914	107.334	82.1238
ENST00000363624	38.6427	125.129	81.8859
ENST00000358739	109.278	50.4635	79.8708
ENST00000396984	100.026	59.6211	79.8233
ENST00000408573	114.479	43.7696	79.1243
ENST00000371646	66.9959	90.9105	78.9532
ENST00000385245	88.6442	68.9925	78.8184
ENST00000270625	56.8844	100.602	78.7432
ENST00000410433	106.333	50.4495	78.3911
ENST00000581230	79.0645	76.9972	78.0309
ENST00000299767	64.6103	91.426	78.0182
ENST00000335181	56.3237	99.3243	77.824
ENST00000295633	66.4471	89.126	77.7866
ENST00000409115	76.9339	78.3403	77.6371
ENST00000611066	97.0224	58.1049	77.5636
ENST00000459473	87.5629	67.4593	77.5111
ENST00000364830	51.7008	102.838	77.2695
ENST00000391076	89.5478	64.6595	77.1036
ENST00000358278	51.0971	102.725	76.9111
ENST00000359303	108.961	43.8612	76.4111
ENST00000360270	59.097	93.6732	76.3851
ENST00000362400	68.0986	83.342	75.7203
ENST00000362464	68.0986	83.342	75.7203
ENST00000362467	68.0986	83.342	75.7203
ENST00000362482	68.0986	83.342	75.7203
ENST00000362526	68.0986	83.342	75.7203
ENST00000363040	68.0986	83.342	75.7203
ENST00000363473	68.0986	83.342	75.7203
ENST00000363500	68.0986	83.342	75.7203
ENST00000363511	68.0986	83.342	75.7203
ENST00000363754	68.0986	83.342	75.7203
ENST00000364485	68.0986	83.342	75.7203
ENST00000364718	68.0986	83.342	75.7203
ENST00000365055	68.0986	83.342	75.7203
ENST00000365387	68.0986	83.342	75.7203
ENST00000365651	68.0986	83.342	75.7203
ENST00000365656	68.0986	83.342	75.7203
ENST00000363409	80.7826	70.1168	75.4497
ENST00000221975	57.1866	91.9412	74.5639
ENST00000396856	56.9129	90.8943	73.9036
ENST00000280527	62.2294	85.0705	73.6499
ENST00000248553	47.4682	99.2643	73.3663
ENST00000464916	54.864	91.5823	73.2231
ENST00000613854	98.0274	48.3319	73.1796
ENST00000424703	49.2875	96.5789	72.9332
ENST00000530649	40.2032	104.774	72.4888
ENST00000362477	65.8052	78.8858	72.3455
ENST00000610674	35.3793	108.426	71.9025
ENST00000401609	65.6817	78.0693	71.8755
ENST00000315377	56.0998	86.1376	71.1187
ENST00000323345	50.8693	90.9085	70.8889
ENST00000360467	47.6632	93.2523	70.4578
ENST00000396859	57.4871	82.8589	70.173
ENST00000216281	68.3331	71.9543	70.1437
ENST00000365444	98.1419	41.3956	69.7687
ENST00000253788	54.5764	84.2502	69.4133
ENST00000582401	62.9399	75.8769	69.4084
ENST00000467359	47.2501	91.3414	69.2958
ENST00000517671	59.4266	78.7872	69.1069
ENST00000396651	50.6511	86.9449	68.798
ENST00000304636	51.7672	85.7919	68.7796
ENST00000621112	89.9769	47.2216	68.5993
ENST00000263895	79.0509	58.0839	68.5674
ENST00000245458	48.8957	87.7348	68.3152
ENST00000293831	58.8182	77.5344	68.1763
ENST00000239938	59.8773	75.9364	67.9068
ENST00000466755	49.1137	86.2786	67.6961
ENST00000362705	74.32	60.7678	67.5439
ENST00000394667	53.697	80.9493	67.3232
ENST00000369856	41.438	92.4056	66.9218
ENST00000322203	52.6479	80.6648	66.6564
ENST00000258341	49.0927	83.2939	66.1933
ENST00000592790	73.5288	57.7365	65.6327
ENST00000374379	63.9547	66.7723	65.3635
ENST00000637374	91.6606	39.063	65.3618
ENST00000591645	67.7903	62.2702	65.0302
ENST00000488500	56.8679	71.9	64.3839
ENST00000396466	47.6493	81.0647	64.357
ENST00000384304	70.3699	58.1187	64.2443
ENST00000580887	59.4704	67.9723	63.7213
ENST00000020945	62.7825	64.6017	63.6921
ENST00000303436	50.5619	75.5318	63.0469
ENST00000329251	51.6803	73.6145	62.6474
ENST00000375820	41.7181	83.5759	62.647
ENST00000331595	35.4282	89.5895	62.5088
ENST00000316623	42.7843	81.9739	62.3791
ENST00000231061	46.1584	77.8588	62.0086
ENST00000395718	56.5378	67.0103	61.774
ENST00000524496	43.5835	79.9331	61.7583
ENST00000264893	44.6325	78.8606	61.7466
ENST00000319248	55.9198	67.5668	61.7433
ENST00000439696	56.0331	67.3973	61.7152
ENST00000453527	45.7517	77.6493	61.7005
ENST00000531413	39.5508	83.2491	61.4
ENST00000317610	47.9286	74.7552	61.3419
ENST00000559746	68.9504	53.1171	61.0338
ENST00000579995	42.1766	78.7853	60.481
ENST00000364451	70.046	50.6447	60.3453
ENST00000607355	83.4188	36.1961	59.8075
ENST00000393467	42.8326	76.5696	59.7011
ENST00000622285	50.3563	68.5003	59.4283
ENST00000282388	61.0264	57.3618	59.1941
ENST00000620525	38.0349	80.2863	59.1606
ENST00000471487	53.3306	64.7504	59.0405
ENST00000300026	46.4328	71.0583	58.7456
ENST00000548870	65.6994	51.6643	58.6819
ENST00000474024	56.6027	59.756	58.1794
ENST00000343986	48.1972	67.5979	57.8976
ENST00000234590	53.3064	62.4499	57.8781
ENST00000479563	47.3724	68.3459	57.8591
ENST00000490569	75.8723	39.0203	57.4463
ENST00000385236	60.8064	53.1683	56.9874
ENST00000364009	64.9108	48.8255	56.8681
ENST00000584253	91.4429	21.8043	56.6236
ENST00000541364	51.9528	60.9662	56.4595
ENST00000324460	48.6441	63.9788	56.3115
ENST00000370321	47.1529	65.3259	56.2394
ENST00000404735	46.1648	66.2905	56.2276
ENST00000464579	50.4792	60.8533	55.6663
ENST00000269593	35.7483	75.5147	55.6315
ENST00000300060	33.3258	77.5929	55.4594
ENST00000618227	27.1385	82.875	55.0068
ENST00000504293	40.297	69.6645	54.9807
ENST00000461525	48.5151	61.0722	54.7937
ENST00000452120	42.1494	66.9722	54.5608
ENST00000561775	39.865	69.0665	54.4657
ENST00000294189	44.8865	62.7817	53.8341
ENST00000517452	30.1353	77.3702	53.7527
ENST00000553110	28.8337	78.3217	53.5777
ENST00000340006	37.1049	69.8232	53.4641
ENST00000243077	28.8076	77.9817	53.3946
ENST00000538617	36.9496	69.5275	53.2385
ENST00000559220	54.1999	51.4603	52.8301
ENST00000442011	30.3461	75.1185	52.7323
ENST00000456292	37.735	67.6034	52.6692
ENST00000286201	50.571	53.7808	52.1759
ENST00000394332	41.4007	62.2454	51.8231
ENST00000348462	41.8851	61.5911	51.7381
ENST00000263398	46.5592	56.223	51.3911
ENST00000547252	46.4017	56.3779	51.3898
ENST00000587470	50.997	51.6998	51.3484
ENST00000391857	44.8385	57.688	51.2633
ENST00000410413	45.1892	56.9005	51.0448
ENST00000399808	31.4523	70.3044	50.8783
ENST00000523339	33.8321	67.537	50.6846
ENST00000296755	41.5591	59.769	50.6641
ENST00000354332	43.6079	57.295	50.4515
ENST00000363664	62.0001	38.8906	50.4453
ENST00000306434	54.1679	46.5126	50.3403
ENST00000418115	44.0808	56.5278	50.3043
ENST00000592588	36.7262	63.8575	50.2919
ENST00000245857	33.6486	66.5461	50.0974
ENST00000364952	28.9118	70.9638	49.9378
ENST00000471212	34.4236	65.3072	49.8654
ENST00000267996	25.983	73.6183	49.8007
ENST00000211998	42.18	56.9915	49.5857
ENST00000369026	55.4781	43.6444	49.5613
ENST00000378026	40.3367	57.8419	49.0893
ENST00000344768	36.9382	61.0335	48.9859
ENST00000242577	40.4604	57.4168	48.9386
ENST00000360319	39.5734	58.2078	48.8906
ENST00000304921	42.2561	55.3041	48.7801
ENST00000215631	49.1326	47.9925	48.5625
ENST00000327858	25.3843	71.7277	48.556
ENST00000252804	33.134	63.2912	48.2126
ENST00000222247	34.8057	61.4234	48.1145
ENST00000585421	34.274	61.7393	48.0067
ENST00000521466	31.5157	63.9759	47.7458
ENST00000473748	26.5333	68.8322	47.6828
ENST00000233813	27.5618	67.4174	47.4896
ENST00000266718	37.5038	57.2118	47.3578
ENST00000391770	34.4961	60.0414	47.2687
ENST00000618589	39.1671	55.3438	47.2554
ENST00000463312	53.1558	41.3367	47.2462
ENST00000471152	24.7602	69.6143	47.1873
ENST00000515947	43.4775	50.486	46.9818
ENST00000620465	33.3951	60.1938	46.7945
ENST00000386307	48.0997	45.2379	46.6688
ENST00000507689	34.2795	59.0398	46.6596
ENST00000279873	46.2775	46.988	46.6327
ENST00000374866	36.9389	56.2313	46.5851
ENST00000377017	27.2717	65.8734	46.5725
ENST00000403681	37.8433	55.205	46.5242
ENST00000237500	36.5755	56.2788	46.4272
ENST00000308234	45.9807	46.757	46.3689
ENST00000274938	29.4793	62.8138	46.1465
ENST00000358171	29.5251	62.7322	46.1286
ENST00000499869	42.2609	49.8837	46.0723
ENST00000514764	36.2945	55.8085	46.0515
ENST00000383903	41.5412	50.5202	46.0307
ENST00000473573	42.3028	49.7025	46.0027
ENST00000372360	29.5003	62.3743	45.9373
ENST00000259874	41.5577	50.0617	45.8097
ENST00000311330	29.2944	62.257	45.7757
ENST00000193403	38.7064	52.3177	45.512
ENST00000340384	45.5528	45.1309	45.3418
ENST00000367908	47.0842	43.4009	45.2426
ENST00000326932	27.9917	62.2106	45.1012
ENST00000606412	38.7757	51.419	45.0973
ENST00000315717	34.0738	56.1195	45.0966
ENST00000371222	42.4931	47.3564	44.9248
ENST00000614354	35.952	53.4372	44.6946
ENST00000537320	18.6728	70.6049	44.6388
ENST00000434494	35.6186	53.4225	44.5205
ENST00000385199	56.8457	32.1865	44.5161
ENST00000495677	36.4123	52.5627	44.4875
ENST00000362111	56.8645	32.0491	44.4568
ENST00000296511	39.6591	48.865	44.262
ENST00000251453	32.3028	55.7974	44.0501
ENST00000443585	38.3837	49.2526	43.8182
ENST00000406022	33.6235	53.802	43.7127
ENST00000273223	24.4867	62.9045	43.6956
ENST00000363962	33.6552	53.648	43.6516
ENST00000362883	43.7815	43.3668	43.5741
ENST00000533186	19.4476	67.6108	43.5292
ENST00000559556	14.1459	72.7209	43.4334
ENST00000349264	34.5202	51.9906	43.2554
ENST00000359263	34.6942	51.7367	43.2154
ENST00000548236	39.4371	46.9164	43.1767
ENST00000389131	32.2127	53.9102	43.0615
ENST00000321358	33.8075	51.8144	42.811
ENST00000335895	34.6371	50.9331	42.7851
ENST00000379412	38.0198	47.1339	42.5768
ENST00000396290	49.2716	35.8365	42.5541
ENST00000394936	27.7188	57.3839	42.5513
ENST00000384476	31.2485	53.7587	42.5036
ENST00000326199	33.9312	50.9859	42.4586
ENST00000395850	39.2161	45.6403	42.4282
ENST00000412923	40.6649	44.0229	42.3439
ENST00000084795	36.6581	47.9701	42.3141
ENST00000451462	32.0172	52.4598	42.2385
ENST00000391150	32.6341	51.7115	42.1728
ENST00000303577	39.8142	44.3237	42.0689
ENST00000317702	36.8587	47.279	42.0688
ENST00000325888	25.5747	58.3983	41.9865
ENST00000367385	39.4981	44.3732	41.9356
ENST00000417088	28.8614	54.8177	41.8395
ENST00000576209	31.2338	52.2408	41.7373
ENST00000293379	31.4808	51.5267	41.5038
ENST00000535589	37.2235	45.7372	41.4803
ENST00000363299	38.1125	44.7111	41.4118
ENST00000565493	37.9298	44.6848	41.3073
ENST00000462494	35.3389	47.0513	41.1951
ENST00000322507	29.9451	52.2743	41.1097
ENST00000512493	29.1472	52.9269	41.0371
ENST00000364043	31.3676	50.6287	40.9982
ENST00000331491	60.9046	20.9571	40.9308
ENST00000408813	40.3863	41.0013	40.6938
ENST00000261401	37.8577	43.3107	40.5842
ENST00000602301	34.8213	46.1432	40.4823
ENST00000615544	14.6519	65.5748	40.1134
ENST00000394077	35.4667	44.2552	39.861
ENST00000635200	53.0939	26.4878	39.7908
ENST00000362135	21.4169	58.1187	39.7678
ENST00000272102	33.9786	45.3749	39.6768
ENST00000535788	34.3838	44.9658	39.6748
ENST00000314888	27.6138	51.5854	39.5996
ENST00000364688	27.5439	51.4176	39.4808
ENST00000364347	46.9789	31.6905	39.3347
ENST00000546939	35.0144	43.6186	39.3165
ENST00000549258	37.8987	40.4541	39.1764
ENST00000296417	48.156	30.1451	39.1506
ENST00000340913	35.68	42.4945	39.0873
ENST00000371817	24.9918	53.0935	39.0427
ENST00000574872	35.5513	42.3677	38.9595
ENST00000573866	38.6122	38.9913	38.8017
ENST00000327773	22.5852	54.8409	38.713
ENST00000274289	41.7816	35.5233	38.6524
ENST00000619751	25.8504	51.419	38.6347
ENST00000386747	39.2364	37.8658	38.5511
ENST00000438964	16.6996	60.3152	38.5074
ENST00000362723	36.7147	40.236	38.4754
ENST00000448864	32.6914	44.1879	38.4397
ENST00000441802	31.5561	45.3047	38.4304
ENST00000457889	35.8782	40.7768	38.3275
ENST00000458500	29.8006	46.464	38.1323
ENST00000364166	34.3569	41.7581	38.0575
ENST00000385135	27.9499	48.082	38.0159
ENST00000340385	31.6831	44.2988	37.991
ENST00000216797	36.8035	38.946	37.8748
ENST00000618132	38.307	37.3885	37.8478
ENST00000527673	27.1104	48.278	37.6942
ENST00000391191	45.1159	29.8866	37.5012
ENST00000357790	25.1952	49.7869	37.4911
ENST00000331129	22.4736	52.4167	37.4452
ENST00000238994	32.5442	42.3346	37.4394
ENST00000357681	28.9387	45.7497	37.3442
ENST00000295955	27.3986	47.2072	37.3029
ENST00000510710	16.6901	57.724	37.2071
ENST00000398461	26.7299	47.5591	37.1445
ENST00000469543	44.6604	29.5893	37.1249
ENST00000272227	34.3513	39.8379	37.0946
ENST00000237305	37.8617	36.2327	37.0472
ENST00000317840	24.1542	49.895	37.0246
ENST00000591776	28.8245	44.691	36.7578
ENST00000368809	34.3888	39.0969	36.7429
ENST00000297350	37.1608	35.514	36.3374
ENST00000268150	20.8797	51.6829	36.2813
ENST00000439590	26.1582	46.3516	36.2549
ENST00000497316	29.5786	42.9207	36.2497
ENST00000426059	25.3546	47.0992	36.2269
ENST00000480823	22.3388	50.0565	36.1976
ENST00000392514	38.9342	33.428	36.1811
ENST00000541272	31.6552	40.434	36.0446
ENST00000318008	30.0917	41.9636	36.0277
ENST00000375784	30.1086	41.8963	36.0025
ENST00000311852	23.3197	48.6299	35.9748
ENST00000612661	33.8695	38.0126	35.9411
ENST00000593254	36.3019	35.3156	35.8088
ENST00000411154	33.7133	37.7995	35.7564
ENST00000577640	29.2483	41.9378	35.5931
ENST00000310837	32.699	38.3371	35.5181
ENST00000223061	22.9889	47.9037	35.4463
ENST00000367468	40.0085	30.6517	35.3301
ENST00000384967	28.0645	42.5347	35.2996
ENST00000244741	32.4294	38.1637	35.2965
ENST00000421017	30.5918	39.8187	35.2053
ENST00000370986	34.3919	36.0106	35.2013
ENST00000391305	37.0478	33.2322	35.14
ENST00000543485	18.9503	51.2778	35.114
ENST00000401360	43.3467	26.7475	35.0471
ENST00000557901	20.4762	49.4634	34.9698
ENST00000548470	32.3289	37.5447	34.9368
ENST00000628568	33.9159	35.8693	34.8926
ENST00000527809	30.7889	38.7602	34.7745
ENST00000182527	28.424	41.0913	34.7576
ENST00000625598	30.1829	39.2863	34.7346
ENST00000627981	30.1829	39.2863	34.7346
ENST00000631211	30.1829	39.2863	34.7346
ENST00000309334	26.3589	43.1014	34.7302
ENST00000200453	31.4095	38.0161	34.7128
ENST00000319041	20.604	48.8107	34.7073
ENST00000302754	29.6971	39.6083	34.6527
ENST00000405348	52.0858	17.1927	34.6393
ENST00000549183	35.126	34.1289	34.6275
ENST00000457131	0	69.1418	34.5709
ENST00000494277	35.2875	33.8168	34.5521
ENST00000451562	40.6768	28.3798	34.5283
ENST00000350669	29.657	39.3569	34.5069
ENST00000602300	25.4433	43.4172	34.4302
ENST00000262464	33.1629	35.6974	34.4301
ENST00000369850	21.9532	46.7312	34.3422
ENST00000618395	20.2466	48.3361	34.2914
ENST00000372733	32.4825	36.0611	34.2718
ENST00000377791	42.9806	25.5164	34.2485
ENST00000592727	28.0355	40.4464	34.241
ENST00000274065	34.1753	34.2809	34.2281
ENST00000377401	51.1498	17.2233	34.1865
ENST00000618958	46.3034	21.904	34.1037
ENST00000395958	29.6355	38.2853	33.9604
ENST00000571732	33.2601	34.6517	33.9559
ENST00000411199	27.8823	39.9701	33.9262
ENST00000392910	22.2336	45.5829	33.9082
ENST00000640650	23.0023	44.7696	33.886
ENST00000438704	45.0022	22.6172	33.8097
ENST00000615164	36.9537	30.432	33.6928
ENST00000458797	27.5126	39.7981	33.6554
ENST00000301843	23.8769	43.3861	33.6315
ENST00000365382	25.1892	42.0581	33.6237
ENST00000377482	36.2297	30.9074	33.5685
ENST00000551374	38.3456	28.7175	33.5315
ENST00000382581	31.4935	35.4146	33.454
ENST00000282561	29.4008	37.5043	33.4526
ENST00000606526	33.2289	33.633	33.431
ENST00000488298	34.791	32.0621	33.4265
ENST00000262722	16.0645	50.773	33.4188
ENST00000436473	29.2777	37.3483	33.313
ENST00000249883	32.8384	33.7045	33.2715
ENST00000385258	15.8294	50.5945	33.2119
ENST00000378609	26.7444	39.2804	33.0124
ENST00000469005	17.1942	48.789	32.9916
ENST00000617569	41.8092	24.1181	32.9637
ENST00000535993	20.9987	44.9021	32.9504
ENST00000614097	43.3647	22.5249	32.9448
ENST00000292433	32.0329	33.6551	32.844
ENST00000343262	27.554	37.9939	32.774
ENST00000559627	25.0152	40.5138	32.7645
ENST00000409614	24.8475	40.1989	32.5232
ENST00000349155	33.1604	31.8449	32.5027
ENST00000312562	34.6278	30.3465	32.4871
ENST00000517777	4.20123	60.7526	32.4769
ENST00000272542	28.8928	36.0467	32.4697
ENST00000535090	23.9949	40.7276	32.3613
ENST00000365085	10.5389	54.1787	32.3588
ENST00000362520	47.4677	17.2371	32.3524
ENST00000597629	27.6626	37.0015	32.3321
ENST00000521597	30.3825	34.119	32.2508
ENST00000385008	34.0015	30.4778	32.2396
ENST00000301740	23.1277	41.3124	32.2201
ENST00000356476	45.2596	19.1639	32.2118
ENST00000261381	19.5977	44.4682	32.0329
ENST00000417652	22.0494	42.0131	32.0313
ENST00000350763	26.4861	37.5375	32.0118
ENST00000352983	25.0087	38.9725	31.9906
ENST00000422605	29.3934	34.4609	31.9272
ENST00000430157	21.4641	42.3896	31.9268
ENST00000409304	19.6039	43.8534	31.7287
ENST00000391976	20.8108	42.5738	31.6923
ENST00000481570	32.0791	31.2157	31.6474
ENST00000415933	27.7627	35.5192	31.6409
ENST00000295550	23.6549	39.5967	31.6258
ENST00000597451	24.7129	38.45	31.5815
ENST00000385073	46.1953	16.9572	31.5762
ENST00000243253	27.1608	35.959	31.5599
ENST00000551589	28.6381	34.3313	31.4847
ENST00000334351	37.1262	25.7361	31.4311
ENST00000231004	27.2034	35.5605	31.3819
ENST00000460886	22.4076	40.2511	31.3294
ENST00000516733	36.7375	25.8854	31.3115
ENST00000539276	26.3675	36.2272	31.2974
ENST00000397763	19.7319	42.7232	31.2275
ENST00000527521	18.7977	43.6258	31.2117
ENST00000361675	24.2849	38.1327	31.2088
ENST00000265062	24.3281	38.042	31.185
ENST00000552981	26.4112	35.8052	31.1082
ENST00000260641	31.6458	30.5499	31.0979
ENST00000361427	36.0446	26.1451	31.0949
ENST00000525634	27.8167	34.3201	31.0684
ENST00000384413	62.0916	0	31.0458
ENST00000175091	28.7105	33.3316	31.021
ENST00000363444	22.8102	39.2019	31.006
ENST00000374517	28.1728	33.7429	30.9579
ENST00000548071	38.2712	23.6398	30.9555
ENST00000341037	21.1617	40.5697	30.8657
ENST00000541790	39.3838	22.0912	30.7375
ENST00000384988	39.105	22.0345	30.5698
ENST00000280258	26.1303	34.9271	30.5287
ENST00000483110	27.3417	33.6602	30.5009
ENST00000365321	30.9973	29.8429	30.4201
ENST00000459579	4.15176	56.6123	30.3821
ENST00000396705	27.2645	33.411	30.3377
ENST00000363738	33.6552	26.824	30.2396
ENST00000390893	29.101	31.3453	30.2231
ENST00000394861	27.7986	32.4482	30.1234
ENST00000196551	21.9125	38.3311	30.1218
ENST00000370206	25.2972	34.8533	30.0753
ENST00000298289	23.5568	36.4564	30.0066
ENST00000547568	19.6077	40.3578	29.9828
ENST00000467825	11.477	48.4695	29.9733
ENST00000532873	16.6209	43.2531	29.937
ENST00000247461	27.2992	32.5479	29.9235
ENST00000384096	16.6156	43.0517	29.8337
ENST00000331128	39.097	20.5468	29.8219
ENST00000550050	21.8738	37.7606	29.8172
ENST00000263097	23.2308	36.3971	29.814
ENST00000339995	16.9835	42.529	29.7562
ENST00000408749	26.9945	32.4633	29.7289
ENST00000360184	23.7016	35.7517	29.7267
ENST00000278968	27.3542	32.0792	29.7167
ENST00000539319	23.3792	36.0297	29.7045
ENST00000602461	30.7265	28.6713	29.6989
ENST00000340450	28.9956	30.2724	29.634
ENST00000216037	28.5424	30.6307	29.5866
ENST00000635897	31.6	27.4442	29.5221
ENST00000363564	34.824	24.1915	29.5077
ENST00000225972	24.4105	34.4378	29.4241
ENST00000492816	25.8982	32.9386	29.4184
ENST00000331483	23.9803	34.8033	29.3918
ENST00000262030	26.7305	32.05	29.3902
ENST00000354811	24.9838	33.7814	29.3826
ENST00000246868	25.8228	32.9212	29.372
ENST00000375779	33.8589	24.8498	29.3544
ENST00000508493	17.5008	41.1946	29.3477
ENST00000519004	25.2742	33.3286	29.3014
ENST00000321562	18.7011	39.6974	29.1993
ENST00000362263	47.4842	10.8391	29.1616
ENST00000622074	25.7184	32.5805	29.1495
ENST00000322723	23.5147	34.7811	29.1479
ENST00000344548	27.9549	30.2287	29.0918
ENST00000246043	17.8895	40.1338	29.0117
ENST00000456793	18.9577	39.0578	29.0077
ENST00000382361	21.1002	36.8924	28.9963
ENST00000487273	24.3863	33.5959	28.9911
ENST00000238081	28.7547	29.1144	28.9346
ENST00000334047	29.0418	28.8021	28.9219
ENST00000248975	25.8428	31.914	28.8784
ENST00000263277	21.0888	36.6321	28.8604
ENST00000264634	27.652	30.0536	28.8528
ENST00000484841	18.2398	39.4636	28.8517
ENST00000633965	17.0285	40.6488	28.8387
ENST00000502584	20.8617	36.7771	28.8194
ENST00000223641	22.3589	35.2574	28.8082
ENST00000307630	25.3808	32.1037	28.7423
ENST00000269321	21.5	35.9294	28.7147
ENST00000574306	28.2174	29.1974	28.7074
ENST00000217652	24.8058	32.5806	28.6932
ENST00000374695	15.7604	41.5524	28.6564
ENST00000517026	14.5637	42.7397	28.6517
ENST00000363280	15.8294	41.3956	28.6125
ENST00000449141	20.6689	36.5098	28.5893
ENST00000541679	26.5397	30.526	28.5329
ENST00000377499	22.758	34.2698	28.5139
ENST00000364377	34.173	22.7785	28.4758
ENST00000368716	26.0513	30.8903	28.4708
ENST00000507721	32.7329	24.1468	28.4398
ENST00000574671	25.6515	31.1574	28.4044
ENST00000495531	18.5875	38.1799	28.3837
ENST00000223357	17.112	39.4304	28.2712
ENST00000330459	36.0129	20.5126	28.2628
ENST00000344736	9.92182	46.5723	28.247
ENST00000258739	22.194	34.2904	28.2422
ENST00000534464	26.115	30.1946	28.1548
ENST00000366815	26.887	29.3743	28.1307
ENST00000430553	25.4064	30.8351	28.1208
ENST00000584577	13.0803	43.0482	28.0643
ENST00000361564	24.4426	31.6003	28.0214
ENST00000486541	27.134	28.8381	27.9861
ENST00000244573	39.844	16.0092	27.9266
ENST00000550920	26.7534	28.8407	27.797
ENST00000611976	30.4798	25.0389	27.7594
ENST00000339697	24.963	30.5234	27.7432
ENST00000265044	27.1377	28.1672	27.6525
ENST00000300952	27.0525	28.0901	27.5713
ENST00000257527	20.5146	34.5151	27.5148
ENST00000355731	22.229	32.7927	27.5109
ENST00000216286	16.1562	38.7777	27.4669
ENST00000532872	16.4496	38.4528	27.4512
ENST00000321153	22.9593	31.908	27.4337
ENST00000262225	24.1032	30.7241	27.4137
ENST00000550563	17.8271	36.9583	27.3927
ENST00000493278	18.6459	36.1086	27.3772
ENST00000368097	19.1002	35.6467	27.3735
ENST00000483871	26.0045	28.726	27.3652
ENST00000301071	22.2321	32.4597	27.3459
ENST00000611970	18.3688	36.2395	27.3042
ENST00000541549	21.6735	32.8868	27.2802
ENST00000361475	11.291	42.98	27.1355
ENST00000430350	23.571	30.6623	27.1167
ENST00000562924	18.6707	35.5045	27.0876
ENST00000368222	20.1032	33.9852	27.0442
ENST00000381086	20.4621	33.6262	27.0441
ENST00000548162	17.496	36.586	27.041
ENST00000467168	15.8282	38.1154	26.9718
ENST00000552783	23.3679	30.4906	26.9293
ENST00000587560	24.7971	29.0062	26.9017
ENST00000468262	15.1678	38.5113	26.8395
ENST00000488858	17.5779	36.0311	26.8045
ENST00000639739	16.1912	37.3987	26.795
ENST00000391971	20.8079	32.5851	26.6965
ENST00000328848	20.4111	32.834	26.6225
ENST00000597279	20.736	32.4369	26.5865
ENST00000564439	9.59249	43.4791	26.5358
ENST00000578202	28.6643	24.4046	26.5344
ENST00000375734	29.1701	23.8895	26.5298
ENST00000263645	16.3773	36.6492	26.5132
ENST00000391286	23.9802	29.0234	26.5018
ENST00000438607	21.2753	31.5349	26.4051
ENST00000482079	23.4802	29.2367	26.3585
ENST00000284240	20.1086	32.4936	26.3011
ENST00000285407	27.5347	24.5733	26.054
ENST00000492656	17.5913	34.4674	26.0293
ENST00000360472	20.1732	31.8426	26.0079
ENST00000237530	19.9535	32.0262	25.9898
ENST00000379143	28.6658	23.3041	25.9849
ENST00000610481	4.39171	47.5694	25.9806
ENST00000495553	23.6029	28.2859	25.9444
ENST00000314797	18.3367	33.5138	25.9252
ENST00000262768	16.5036	35.3437	25.9236
ENST00000302418	25.3766	26.4562	25.9164
ENST00000481853	22.9117	28.8188	25.8652
ENST00000552361	24.3167	27.3304	25.8235
ENST00000508963	30.0275	21.5953	25.8114
ENST00000381192	22.5191	29.0435	25.7813
ENST00000519943	28.8025	22.7337	25.7681
ENST00000447507	35.1315	16.2539	25.6927
ENST00000426013	27.8584	23.3184	25.5884
ENST00000629983	18.3193	32.8304	25.5749
ENST00000353999	20.9158	30.2258	25.5708
ENST00000426650	15.2036	35.812	25.5078
ENST00000441076	22.4613	28.4598	25.4606
ENST00000545484	17.5739	33.3473	25.4606
ENST00000224073	15.4923	35.4244	25.4583
ENST00000316084	17.8203	33.0538	25.4371
ENST00000527548	18.3558	32.452	25.4039
ENST00000393436	24.6097	26.0621	25.3359
ENST00000341049	21.1588	29.4522	25.3055
ENST00000421459	27.3627	23.1911	25.2769
ENST00000330871	26.4168	24.1259	25.2713
ENST00000625883	18.5298	31.9546	25.2422
ENST00000578964	39.5	10.9777	25.2388
ENST00000413699	24.7123	25.6909	25.2016
ENST00000525681	35.5785	14.8163	25.1974
ENST00000295666	13.8095	36.5585	25.184
ENST00000260379	20.216	30.1298	25.1729
ENST00000621158	15.6155	34.73	25.1728
ENST00000326587	18.8682	31.471	25.1696
ENST00000569438	13.9549	36.3747	25.1648
ENST00000262435	23.7264	26.5726	25.1495
ENST00000480207	31.6941	18.5595	25.1268
ENST00000635175	22.5063	27.7109	25.1086
ENST00000343575	18.8981	31.2845	25.0913
ENST00000334828	23.02	27.1435	25.0818
ENST00000339399	23.1504	26.9582	25.0543
ENST00000448083	25.7864	24.3188	25.0526
ENST00000484449	23.9348	26.0662	25.0005
ENST00000372661	20.6719	29.2261	24.949
ENST00000516689	27.3552	22.5333	24.9442
ENST00000378292	18.7185	31.1503	24.9344
ENST00000482116	17.3005	32.4931	24.8968
ENST00000415187	12.6724	37.0882	24.8803
ENST00000524376	30.3083	19.4149	24.8616
ENST00000364432	27.6785	21.9817	24.8301
ENST00000546463	16.506	33.1274	24.8167
ENST00000526895	19.2916	30.3303	24.8109
ENST00000242208	22.1256	27.4829	24.8043
ENST00000629496	23.685	25.9178	24.8014
ENST00000534180	18.2891	31.2985	24.7938
ENST00000421109	24.7442	24.7675	24.7559
ENST00000549628	18.8454	30.6541	24.7498
ENST00000384832	22.001	27.43	24.7155
ENST00000304312	17.8477	31.571	24.7094
ENST00000384714	14.9249	34.4329	24.6789
ENST00000370676	17.6604	31.5968	24.6286
ENST00000365080	25.8504	23.3723	24.6114
ENST00000566130	20.1747	28.9716	24.5732
ENST00000578299	13.1853	35.8516	24.5185
ENST00000621821	23.7421	25.2911	24.5166
ENST00000462951	13.4326	35.5903	24.5114
ENST00000332556	17.1383	31.8306	24.4845
ENST00000296255	20.0448	28.9102	24.4775
ENST00000363124	18.932	30.0132	24.4726
ENST00000304735	18.8824	30.0005	24.4414
ENST00000341590	20.661	28.2193	24.4402
ENST00000437196	20.6429	28.2156	24.4293
ENST00000529163	16.3227	32.5296	24.4261
ENST00000507735	17.878	30.8094	24.3437
ENST00000530422	25.9505	22.7326	24.3416
ENST00000472142	22.607	26.0326	24.3198
ENST00000219070	15.1303	33.4385	24.2844
ENST00000292807	15.8902	32.5469	24.2185
ENST00000314523	19.7756	28.6449	24.2102
ENST00000470017	21.1068	27.2927	24.1998
ENST00000613023	20.5847	27.7615	24.1731
ENST00000337138	23.4277	24.872	24.1499
ENST00000340857	25.249	23.0318	24.1404
ENST00000396525	20.6085	27.645	24.1267
ENST00000369155	30.2418	17.9579	24.0998
ENST00000400137	17.6641	30.5188	24.0915
ENST00000566827	17.3886	30.6996	24.0441
ENST00000311487	17.1455	30.9246	24.035
ENST00000401138	20.7705	27.2031	23.9868
ENST00000577035	17.7406	30.1319	23.9362
ENST00000220244	15.5727	32.2569	23.9148
ENST00000392011	22.3415	25.47	23.9057
ENST00000388837	19.2117	28.5974	23.9046
ENST00000364393	29.0818	18.6978	23.8898
ENST00000262213	22.8853	24.8514	23.8684
ENST00000361203	21.6619	25.9704	23.8162
ENST00000458478	20.621	26.9714	23.7962
ENST00000337970	21.1429	26.0879	23.6154
ENST00000364630	25.9848	21.1965	23.5907
ENST00000607866	17.4961	29.6651	23.5806
ENST00000569046	23.408	23.7379	23.573
ENST00000409017	26.7784	20.3011	23.5397
ENST00000566564	7.82069	39.1899	23.5053
ENST00000448775	17.2679	29.6922	23.4801
ENST00000364729	13.5266	33.2854	23.406
ENST00000314133	18.4222	28.3374	23.3798
ENST00000459187	9.93252	36.7458	23.3391
ENST00000282050	20.3507	26.1282	23.2394
ENST00000618562	17.8115	28.6494	23.2304
ENST00000390009	15.7425	30.6537	23.1981
ENST00000576214	11.9782	34.3917	23.1849
ENST00000389266	17.9164	28.4099	23.1632
ENST00000300231	16.1789	30.1132	23.1461
ENST00000371989	19.5331	26.7509	23.142
ENST00000410792	23.4982	22.783	23.1406
ENST00000510099	12.0817	34.1474	23.1146
ENST00000262428	19.332	26.7287	23.0303
ENST00000439685	16.8274	29.2235	23.0255
ENST00000301587	18.3857	27.5926	22.9891
ENST00000332598	19.0627	26.8307	22.9467
ENST00000552414	23.5644	22.3231	22.9438
ENST00000355857	19.9161	25.9624	22.9392
ENST00000309579	22.5221	23.2389	22.8805
ENST00000482111	23.5215	22.2167	22.8691
ENST00000363484	18.7291	26.9453	22.8372
ENST00000348035	21.1512	24.4416	22.7964
ENST00000553252	24.4701	21.1032	22.7866
ENST00000607833	20.7009	24.8509	22.7759
ENST00000295702	18.5485	26.9967	22.7726
ENST00000362145	20.6649	24.869	22.767
ENST00000368706	16.1548	29.3626	22.7587
ENST00000298316	25.0557	20.4441	22.7499
ENST00000301178	23.9373	21.3568	22.647
ENST00000499732	21.2738	24.0145	22.6442
ENST00000264187	14.8294	30.3956	22.6125
ENST00000379757	16.683	28.5382	22.6106
ENST00000526202	13.0358	32.1559	22.5958
ENST00000530028	22.7325	22.3956	22.564
ENST00000579996	24.1882	20.8091	22.4986
ENST00000471344	15.7776	29.2086	22.4931
ENST00000489315	22.5147	22.3962	22.4555
ENST00000385269	21.2398	23.6532	22.4465
ENST00000376105	22.3161	22.4686	22.3924
ENST00000360384	15.8096	28.9393	22.3744
ENST00000384855	17.7221	26.9064	22.3143
ENST00000305544	13.7628	30.7659	22.2644
ENST00000558502	19.4533	25.0395	22.2464
ENST00000396821	20.7104	23.7491	22.2298
ENST00000552962	14.4686	29.9143	22.1914
ENST00000568314	19.2683	25.0532	22.1608
ENST00000470472	19.8693	24.4329	22.1511
ENST00000320031	15.0805	29.1764	22.1285
ENST00000539310	17.3585	26.877	22.1178
ENST00000250495	16.4033	27.7952	22.0992
ENST00000254322	22.1205	22.0671	22.0938
ENST00000248071	20.6959	23.4906	22.0933
ENST00000558314	14.2305	29.9123	22.0714
ENST00000485101	24.7043	19.4216	22.063
ENST00000497865	19.0455	25.0079	22.0267
ENST00000477442	21.1147	22.7177	21.9162
ENST00000600880	12.709	31.0367	21.8728
ENST00000217131	13.7484	29.9894	21.8689
ENST00000560677	0	43.7333	21.8666
ENST00000528295	9.42731	34.2915	21.8594
ENST00000435347	14.6241	29.0008	21.8124
ENST00000280551	18.3462	25.2737	21.8099
ENST00000610733	23.1768	20.4283	21.8025
ENST00000560679	23.3627	20.2412	21.8019
ENST00000540828	10.0417	33.5444	21.793
ENST00000317968	19.7769	23.6795	21.7282
ENST00000384882	25.7258	17.7228	21.7243
ENST00000378119	21.5734	21.7625	21.668
ENST00000549934	11.5528	31.7729	21.6629
ENST00000314355	29.9247	13.3707	21.6477
ENST00000344120	21.0663	22.2059	21.6361
ENST00000439383	17.3259	25.9461	21.636
ENST00000567815	20.8649	22.406	21.6354
ENST00000365604	21.1965	22.0438	21.6201
ENST00000376327	15.3003	27.9137	21.607
ENST00000245185	17.7565	25.3818	21.5691
ENST00000393043	20.461	22.6674	21.5642
ENST00000557832	18.8219	24.2801	21.551
ENST00000254810	23.263	19.8333	21.5481
ENST00000469483	28.7666	14.3249	21.5458
ENST00000590049	17.251	25.8177	21.5344
ENST00000364915	21.0883	21.8849	21.4866
ENST00000320816	19.9488	23.0218	21.4853
ENST00000353555	14.5125	28.3748	21.4437
ENST00000279022	16.7425	26.1177	21.4301
ENST00000359193	28.7522	14.0954	21.4238
ENST00000374677	13.7215	29.1015	21.4115
ENST00000620489	19.9386	22.8707	21.4047
ENST00000362105	19.3878	23.3723	21.38
ENST00000228825	19.5399	23.1436	21.3417
ENST00000560959	20.7271	21.9183	21.3227
ENST00000377104	20.2779	22.3521	21.315
ENST00000636937	22.5283	20.0803	21.3043
ENST00000494618	23.7065	18.8977	21.3021
ENST00000592138	15.3151	27.1979	21.2565
ENST00000374291	27.9295	14.563	21.2462
ENST00000484616	17.5638	24.9096	21.2367
ENST00000385238	24.8871	17.5737	21.2304
ENST00000496817	18.221	24.1282	21.1746
ENST00000294740	22.2049	20.071	21.1379
ENST00000355426	10.6451	31.5803	21.1127
ENST00000295006	16.2675	25.9566	21.1121
ENST00000376962	21.0585	21.1602	21.1093
ENST00000385292	18.9952	22.9975	20.9964
ENST00000385289	15.5277	26.4451	20.9864
ENST00000392221	19.92	22.0398	20.9799
ENST00000360304	15.085	26.8204	20.9527
ENST00000354546	14.8631	27.0108	20.937
ENST00000584058	14.5814	27.285	20.9332
ENST00000196061	14.5535	27.3002	20.9269
ENST00000582730	20.7562	21.0872	20.9217
ENST00000576917	21.1743	20.663	20.9187
ENST00000588618	12.5172	29.3126	20.9149
ENST00000393155	19.4501	22.3351	20.8926
ENST00000376817	2.21432	39.5517	20.883
ENST00000479995	20.354	21.3512	20.8526
ENST00000252699	18.3161	23.3642	20.8401
ENST00000436461	0.00232656	41.5988	20.8006
ENST00000602624	16.9658	24.6085	20.7871
ENST00000542817	14.96	26.6025	20.7812
ENST00000379919	20.5177	21.0085	20.7631
ENST00000384277	26.2475	15.2045	20.726
ENST00000512737	16.5372	24.8895	20.7134
ENST00000466501	19.9892	21.3614	20.6753
ENST00000303375	12.8072	28.4903	20.6488
ENST00000229379	16.9391	24.3478	20.6434
ENST00000301821	17.3409	23.9021	20.6215
ENST00000533540	15.6546	25.5663	20.6105
ENST00000456473	0	41.1263	20.5631
ENST00000496542	21.8442	19.2311	20.5377
ENST00000558910	21.7855	19.2618	20.5237
ENST00000368223	16.0566	24.9568	20.5067
ENST00000225831	21.838	19.1168	20.4774
ENST00000234677	16.9983	23.9137	20.456
ENST00000532359	9.30549	31.4419	20.3737
ENST00000600873	18.1229	22.5927	20.3578
ENST00000616509	19.8498	20.8181	20.3339
ENST00000399199	20.9233	19.7218	20.3225
ENST00000361891	19.9378	20.7038	20.3208
ENST00000395044	17.5196	23.0804	20.3
ENST00000550482	20.83	19.7551	20.2926
ENST00000611375	17.2174	23.3452	20.2813
ENST00000552692	8.68729	31.8565	20.2719
ENST00000416931	22.7163	17.8223	20.2693
ENST00000418623	13.5843	26.9442	20.2642
ENST00000379802	11.5101	29.0012	20.2556
ENST00000379731	14.8363	25.662	20.2491
ENST00000216019	19.5141	20.9388	20.2264
ENST00000305366	23.5087	16.8712	20.19
ENST00000333628	16.6286	23.7067	20.1677
ENST00000360629	15.3668	24.8696	20.1182
ENST00000471197	24.0437	16.092	20.0679
ENST00000526668	15.6942	24.4006	20.0474
ENST00000339438	17.5928	22.4898	20.0413
ENST00000540627	18.0344	22.0424	20.0384
ENST00000379056	17.4953	22.5332	20.0142
ENST00000352861	18.9064	21.0952	20.0008
ENST00000391082	25.8504	14.0234	19.9369
ENST00000368575	15.0725	24.6994	19.886
ENST00000338366	16.295	23.4253	19.8601
ENST00000264028	16.2586	23.3951	19.8269
ENST00000379612	12.5364	27.098	19.8172
ENST00000493886	16.5488	23.0769	19.8128
ENST00000560975	19.3654	20.2526	19.809
ENST00000257013	12.8256	26.7879	19.8068
ENST00000524970	9.34503	30.2115	19.7783
ENST00000532317	16.7421	22.7696	19.7559
ENST00000409226	22.1847	17.3206	19.7527
ENST00000345136	14.248	25.2372	19.7426
ENST00000472321	20.2877	19.0615	19.6746
ENST00000478215	17.6118	21.6641	19.638
ENST00000366663	19.0886	20.1669	19.6278
ENST00000326004	18.595	20.6605	19.6277
ENST00000230895	16.6457	22.5813	19.6135
ENST00000619466	26.1988	13.0273	19.613
ENST00000539241	10.0399	29.0518	19.5458
ENST00000216832	17.8766	21.1885	19.5326
ENST00000381401	14.5284	24.4838	19.5061
ENST00000328392	15.2776	23.6313	19.4544
ENST00000480024	22.5535	16.2849	19.4192
ENST00000436216	15.7039	23.0802	19.3921
ENST00000422678	16.6585	22.1057	19.3821
ENST00000459748	13.5444	25.1906	19.3675
ENST00000606769	18.8762	19.8387	19.3574
ENST00000384574	0.756874	37.8647	19.3108
ENST00000322030	18.5952	19.9092	19.2522
ENST00000262584	11.9462	26.546	19.2461
ENST00000410557	7.68145	30.8066	19.2441
ENST00000370873	13.6061	24.8779	19.242
ENST00000617998	13.6095	24.8021	19.2058
ENST00000265093	14.1379	24.2478	19.1928
ENST00000364931	19.7158	18.6474	19.1816
ENST00000449538	20.4597	17.8814	19.1705
ENST00000495918	13.1656	25.1715	19.1686
ENST00000363953	8.66162	29.675	19.1683
ENST00000270142	15.5358	22.7916	19.1637
ENST00000509263	18.2495	20.0394	19.1444
ENST00000385045	29.2875	8.96402	19.1258
ENST00000384816	22.9482	15.2843	19.1162
ENST00000232424	18.6266	19.6007	19.1137
ENST00000286091	15.8507	22.3686	19.1096
ENST00000344824	15.0328	23.1421	19.0874
ENST00000383985	22.9665	15.2045	19.0855
ENST00000485947	21.1491	16.9972	19.0732
ENST00000526600	16.8575	21.2855	19.0715
ENST00000615535	19.8078	18.3326	19.0702
ENST00000501122	19.1358	18.9759	19.0559
ENST00000412585	13.2995	24.7823	19.0409
ENST00000358432	16.6641	21.3733	19.0187
ENST00000572383	16.9119	21.1132	19.0125
ENST00000374525	18.707	19.2963	19.0016
ENST00000553542	13.7573	24.2459	19.0016
ENST00000369583	20.4446	17.5349	18.9897
ENST00000516950	16.191	21.7006	18.9458
ENST00000526416	13.2989	24.5869	18.9429
ENST00000356638	12.034	25.8406	18.9373
ENST00000457540	16.561	21.2005	18.8807
ENST00000505593	18.7473	19.0134	18.8803
ENST00000580821	15.8	21.9554	18.8777
ENST00000401701	19.9983	17.7234	18.8608
ENST00000330720	13.8353	23.7755	18.8054
ENST00000326577	16.5459	21.0517	18.7988
ENST00000584923	18.1396	19.4466	18.7931
ENST00000583861	22.7458	14.791	18.7684
ENST00000330752	17.4447	20.0815	18.7631
ENST00000261799	12.628	24.8263	18.7272
ENST00000525554	8.68017	28.7739	18.727
ENST00000627587	11.5659	25.8839	18.7249
ENST00000245932	16.0395	21.2792	18.6594
ENST00000297338	22.2517	14.9969	18.6243
ENST00000267115	20.0614	17.1629	18.6122
ENST00000358344	15.9315	21.2077	18.5696
ENST00000313368	19.1293	17.9974	18.5634
ENST00000580744	29.2048	7.8844	18.5446
ENST00000449187	15.6838	21.3892	18.5365
ENST00000228872	21.2833	15.7718	18.5276
ENST00000358598	14.6668	22.3738	18.5203
ENST00000491430	16.3143	20.724	18.5192
ENST00000504289	12.5319	24.4981	18.515
ENST00000480413	16.4247	20.6043	18.5145
ENST00000357156	12.524	24.4733	18.4986
ENST00000438462	13.6966	23.3001	18.4983
ENST00000229758	28.0857	8.90312	18.4944
ENST00000336812	17.3371	19.552	18.4446
ENST00000452606	13.5974	23.2685	18.4329
ENST00000490936	16.4293	20.3952	18.4122
ENST00000578238	15.0935	21.72	18.4068
ENST00000334478	14.6486	22.1357	18.3921
ENST00000383898	15.5517	21.1895	18.3706
ENST00000384205	15.5517	21.1895	18.3706
ENST00000384238	15.5517	21.1895	18.3706
ENST00000384314	15.5517	21.1895	18.3706
ENST00000384627	15.5517	21.1895	18.3706
ENST00000384776	15.5517	21.1895	18.3706
ENST00000606623	15.5517	21.1895	18.3706
ENST00000353703	17.009	19.6466	18.3278
ENST00000052569	14.4961	22.0863	18.2912
ENST00000578824	13.8447	22.7334	18.2891
ENST00000542575	16.4082	20.1536	18.2809
ENST00000620941	18.2554	18.2872	18.2713
ENST00000621552	15.1639	21.3661	18.265
ENST00000357214	18.8885	17.6385	18.2635
ENST00000558815	6.59208	29.8825	18.2373
ENST00000485827	5.96444	30.5033	18.2339
ENST00000614378	26.2293	10.216	18.2227
ENST00000390219	21.4776	14.94	18.2088
ENST00000546520	23.1332	13.2785	18.2059
ENST00000270792	13.4545	22.9368	18.1956
ENST00000250498	14.5192	21.8712	18.1952
ENST00000504734	14.9179	21.4329	18.1754
ENST00000495528	20.5147	15.8194	18.1671
ENST00000531978	15.0493	21.2844	18.1669
ENST00000503026	17.8176	18.5032	18.1604
ENST00000375571	18.9452	17.2843	18.1148
ENST00000252456	12.16	24.0642	18.1121
ENST00000385017	31.2341	4.98109	18.1076
ENST00000522111	16.6302	19.5173	18.0738
ENST00000380191	16.6398	19.4432	18.0415
ENST00000004982	10.1805	25.8888	18.0346
ENST00000457156	14.7992	21.2578	18.0285
ENST00000549098	8.48241	27.5495	18.0159
ENST00000253452	14.6911	21.3049	17.998
ENST00000548785	21.6748	14.3049	17.9898
ENST00000380359	17.289	18.6877	17.9883
ENST00000626067	0.993873	34.9662	17.98
ENST00000367188	18.674	17.2633	17.9687
ENST00000297185	16.3074	19.6142	17.9608
ENST00000262193	15.4547	20.4226	17.9387
ENST00000367142	17.9359	17.9003	17.9181
ENST00000335508	16.0517	19.7727	17.9122
ENST00000054950	12.8263	22.9522	17.8893
ENST00000550767	13.9103	21.8318	17.8711
ENST00000367906	22.3463	13.3727	17.8595
ENST00000541932	11.8887	23.8274	17.8581
ENST00000304414	26.4102	9.26868	17.8394
ENST00000263168	17.1912	18.451	17.8211
ENST00000551775	12.7092	22.9239	17.8166
ENST00000408109	14.436	21.1965	17.8163
ENST00000336452	17.1701	18.3732	17.7717
ENST00000559108	19.3506	16.1539	17.7523
ENST00000508079	9.57621	25.9082	17.7422
ENST00000262158	16.3661	19.1118	17.7389
ENST00000328333	11.2717	24.1666	17.7191
ENST00000239461	16.6142	18.7492	17.6817
ENST00000362512	20.1111	15.2241	17.6676
ENST00000256646	13.7068	21.5355	17.6212
ENST00000602414	17.5038	17.7268	17.6153
ENST00000478196	15.7801	19.4157	17.5979
ENST00000367549	17.0405	18.1281	17.5843
ENST00000543445	15.6073	19.503	17.5552
ENST00000626021	16.7086	18.3354	17.522
ENST00000269141	14.0683	20.8896	17.4789
ENST00000361566	11.7375	23.2081	17.4728
ENST00000399494	15.1721	19.723	17.4475
ENST00000530758	14.9746	19.9078	17.4412
ENST00000467931	17.6557	17.1631	17.4094
ENST00000579665	11.7325	23.0733	17.4029
ENST00000260502	15.4334	19.3716	17.4025
ENST00000393085	16.2984	18.5035	17.401
ENST00000369163	23.5137	11.286	17.3999
ENST00000362162	9.49684	25.2911	17.3939
ENST00000316292	17.5616	17.2252	17.3934
ENST00000237853	17.0237	17.7403	17.382
ENST00000368300	14.5496	20.1544	17.352
ENST00000559249	19.2053	15.4988	17.352
ENST00000513230	11.3207	23.2861	17.3034
ENST00000558018	11.2695	23.3372	17.3033
ENST00000362150	12.2382	22.3533	17.2958
ENST00000367577	19.1209	15.422	17.2715
ENST00000602725	16.1955	18.2912	17.2434
ENST00000380752	16.0262	18.4468	17.2365
ENST00000528986	14.196	20.1949	17.1954
ENST00000477613	10.2882	24.0754	17.1818
ENST00000369158	23.3866	10.96	17.1733
ENST00000403683	23.3866	10.96	17.1733
ENST00000372764	18.4211	15.8873	17.1542
ENST00000367534	14.0251	20.2554	17.1402
ENST00000408687	12.2203	22.0345	17.1274
ENST00000354792	13.937	20.2853	17.1112
ENST00000379719	16.098	18.0824	17.0902
ENST00000430575	15.0376	19.1048	17.0712
ENST00000308508	12.554	21.5776	17.0658
ENST00000370086	11.1553	22.9348	17.045
ENST00000370982	15.9266	18.1571	17.0419
ENST00000616315	17.9536	16.1279	17.0408
ENST00000384437	7.48564	26.5727	17.0292
ENST00000423485	25.7225	8.32402	17.0233
ENST00000291295	14.1944	19.847	17.0207
ENST00000363946	19.2986	14.7116	17.0051
ENST00000225525	14.0896	19.9106	17.0001
ENST00000513185	12.6534	21.2753	16.9644
ENST00000532567	15.1901	18.6687	16.9294
ENST00000391753	13.8554	19.9978	16.9266
ENST00000539015	8.22939	25.5701	16.8997
ENST00000579667	25.9632	7.77233	16.8678
ENST00000368885	17.7486	15.9822	16.8654
ENST00000380244	10.4028	23.2855	16.8441
ENST00000358461	13.0601	20.6266	16.8434
ENST00000380320	12.2644	21.3576	16.811
ENST00000364642	14.567	19.0202	16.7936
ENST00000613283	14.0859	19.48	16.783
ENST00000496049	15.7241	17.7945	16.7593
ENST00000440191	17.6941	15.791	16.7426
ENST00000620389	19.9892	13.4778	16.7335
ENST00000338435	16.3302	17.1138	16.722
ENST00000306107	13.4734	19.9299	16.7016
ENST00000356530	22.4618	10.9067	16.6843
ENST00000555997	18.0574	15.2616	16.6595
ENST00000242209	11.9541	21.3536	16.6538
ENST00000374050	13.3763	19.876	16.6262
ENST00000346798	17.677	15.5453	16.6111
ENST00000364699	15.2978	17.8827	16.5902
ENST00000222005	10.6286	22.5416	16.5851
ENST00000392219	8.18772	24.9823	16.585
ENST00000303714	10.3435	22.8251	16.5843
ENST00000613785	24.001	9.14334	16.5722
ENST00000355841	10.9522	22.1919	16.572
ENST00000362309	10.1992	22.9264	16.5628
ENST00000385021	10.1992	22.9264	16.5628
ENST00000381342	16.7936	16.3304	16.562
ENST00000395422	15.5698	17.5186	16.5442
ENST00000464589	15.5423	17.448	16.4951
ENST00000527132	14.846	18.0978	16.4719
ENST00000320936	13.4601	19.4778	16.4689
ENST00000530702	8.93221	24.0039	16.4681
ENST00000585238	5.30996	27.5955	16.4527
ENST00000367600	11.2204	21.677	16.4487
ENST00000630677	15.618	17.2783	16.4482
ENST00000335514	13.8631	19.0219	16.4425
ENST00000494334	9.56332	23.3003	16.4318
ENST00000371655	13.1509	19.7126	16.4317
ENST00000578804	10.4232	22.3803	16.4018
ENST00000241704	10.9109	21.8839	16.3974
ENST00000385019	23.2514	9.50378	16.3776
ENST00000384693	13.4713	19.2741	16.3727
ENST00000371674	10.5332	22.1812	16.3572
ENST00000495841	14.1029	18.5901	16.3465
ENST00000493945	10.7017	21.9857	16.3437
ENST00000238647	16.1171	16.5654	16.3412
ENST00000592003	8.96519	23.6978	16.3315
ENST00000482838	14.7768	17.8836	16.3302
ENST00000330387	12.8764	19.7585	16.3174
ENST00000308385	15.3924	17.1383	16.2654
ENST00000338663	11.342	21.1861	16.264
ENST00000276079	14.3265	18.1939	16.2602
ENST00000368299	11.915	20.5964	16.2557
ENST00000311127	14.8932	17.5837	16.2384
ENST00000304786	15.3212	17.139	16.2301
ENST00000439561	16.5227	15.8594	16.1911
ENST00000294742	14.2923	18.0852	16.1888
ENST00000484713	5.94349	26.4296	16.1865
ENST00000324210	12.4849	19.8771	16.181
ENST00000316660	19.8861	12.4572	16.1716
ENST00000425053	15.9284	16.3619	16.1451
ENST00000571722	15.5144	16.774	16.1442
ENST00000334956	13.0354	19.2189	16.1271
ENST00000503991	8.39656	23.8466	16.1216
ENST00000264498	16.0859	16.143	16.1145
ENST00000267377	16.3402	15.8874	16.1138
ENST00000495333	15.2188	17.004	16.1114
ENST00000394166	12.9061	19.3047	16.1054
ENST00000592643	13.9545	18.2541	16.1043
ENST00000432293	14.9937	17.1865	16.0901
ENST00000550994	13.2783	18.8929	16.0856
ENST00000257435	10.6488	21.4791	16.0639
ENST00000261497	15.6126	16.5143	16.0635
ENST00000375651	11.9822	20.1378	16.06
ENST00000320354	15.5205	16.5956	16.058
ENST00000360458	11.3425	20.7713	16.0569
ENST00000398606	12.3708	19.719	16.0449
ENST00000543496	13.2547	18.8284	16.0415
ENST00000602871	11.9938	20.0793	16.0365
ENST00000435120	12.9238	19.1362	16.03
ENST00000542850	11.6108	20.4306	16.0207
ENST00000398399	14.7863	17.2442	16.0153
ENST00000261978	9.12263	22.8923	16.0075
ENST00000301015	9.87101	22.1165	15.9937
ENST00000392367	14.2286	17.696	15.9623
ENST00000409751	12.4227	19.4863	15.9545
ENST00000296641	12.1914	19.7105	15.9509
ENST00000268182	14.323	17.5559	15.9394
ENST00000625088	11.3676	20.5049	15.9363
ENST00000524698	13.5321	18.3378	15.935
ENST00000469554	11.8703	19.9954	15.9328
ENST00000398782	12.8392	19.0248	15.932
ENST00000261622	11.3048	20.5305	15.9177
ENST00000632506	13.0931	18.732	15.9125
ENST00000357980	26.3806	5.41307	15.8968
ENST00000471204	12.2344	19.5433	15.8889
ENST00000491035	15.3187	16.4542	15.8864
ENST00000567300	17.503	14.2648	15.8839
ENST00000417154	14.6623	17.0964	15.8793
ENST00000321348	13.4949	18.2455	15.8702
ENST00000408671	11.0212	20.7083	15.8648
ENST00000364102	20.4277	11.2647	15.8462
ENST00000360958	10.8428	20.8423	15.8425
ENST00000499247	16.1697	15.4751	15.8224
ENST00000365029	12.9253	18.6978	15.8115
ENST00000483180	12.0047	19.613	15.8089
ENST00000376281	14.7491	16.8489	15.799
ENST00000558131	7.34571	24.2425	15.7941
ENST00000363345	9.17869	22.3533	15.766
ENST00000378549	12.6877	18.8235	15.7556
ENST00000542367	12.0742	19.4308	15.7525
ENST00000568426	13.5496	17.9381	15.7438
ENST00000249014	12.2275	19.2176	15.7226
ENST00000492144	18.62	12.7774	15.6987
ENST00000359995	15.5197	15.8648	15.6923
ENST00000257770	15.5753	15.8025	15.6889
ENST00000360718	13.4447	17.9292	15.6869
ENST00000485591	10.7858	20.5775	15.6817
ENST00000373314	10.1811	21.1801	15.6806
ENST00000304271	9.92456	21.4215	15.673
ENST00000396386	16.4282	14.9137	15.671
ENST00000296043	12.7582	18.5654	15.6618
ENST00000495248	10.3074	20.9964	15.6519
ENST00000411005	16.839	14.4556	15.6473
ENST00000309027	9.71814	21.5643	15.6412
ENST00000550184	15.6488	15.5911	15.62
ENST00000354725	11.7915	19.4081	15.5998
ENST00000336314	12.572	18.6029	15.5874
ENST00000376256	14.9588	16.1841	15.5715
ENST00000586895	12.9878	18.1376	15.5627
ENST00000533408	17.673	13.4509	15.5619
ENST00000380527	13.5306	17.5875	15.559
ENST00000566530	8.85821	22.2523	15.5552
ENST00000538446	14.5196	16.5887	15.5542
ENST00000583879	11.8858	19.2179	15.5518
ENST00000458141	7.87124	23.2229	15.5471
ENST00000558800	16.3707	14.6756	15.5231
ENST00000217939	11.0655	19.9795	15.5225
ENST00000353047	11.746	19.2856	15.5158
ENST00000549259	12.7683	18.2552	15.5118
ENST00000560131	13.1464	17.8758	15.5111
ENST00000617626	14.656	16.3097	15.4828
ENST00000539745	18.3454	12.6187	15.4821
ENST00000340093	11.1473	19.6688	15.408
ENST00000374980	14.5618	16.2155	15.3887
ENST00000344691	14.0639	16.7073	15.3856
ENST00000322008	9.48947	21.2573	15.3734
ENST00000298510	14.1378	16.6088	15.3733
ENST00000551486	13.701	17.0334	15.3672
ENST00000459540	19.75	10.9777	15.3638
ENST00000259457	12.5829	18.0882	15.3356
ENST00000304567	22.2616	8.40265	15.3321
ENST00000247655	11.1888	19.4688	15.3288
ENST00000262056	13.6702	16.9828	15.3265
ENST00000363497	12.4266	18.2228	15.3247
ENST00000334512	10.8618	19.7772	15.3195
ENST00000332810	15.1445	15.4898	15.3171
ENST00000523505	16.1152	14.5084	15.3118
ENST00000552703	16.1619	14.445	15.3035
ENST00000459124	15.2989	15.2843	15.2916
ENST00000299092	14.9384	15.6318	15.2851
ENST00000377843	15.2979	15.2387	15.2683
ENST00000302763	12.6584	17.8751	15.2668
ENST00000426447	10.6639	19.8149	15.2394
ENST00000563987	10.7656	19.7023	15.2339
ENST00000367288	11.2883	19.1759	15.2321
ENST00000396858	13.2163	17.2369	15.2266
ENST00000624301	15.7632	14.6845	15.2238
ENST00000261023	11.8406	18.6047	15.2226
ENST00000459077	14.1749	16.2536	15.2143
ENST00000252818	11.8985	18.523	15.2107
ENST00000412097	8.82012	21.585	15.2026
ENST00000370355	14.201	16.1754	15.1882
ENST00000458790	12.6774	17.6952	15.1863
ENST00000322535	11.5898	18.7816	15.1857
ENST00000636618	13.1415	17.2117	15.1766
ENST00000397747	13.7897	16.536	15.1628
ENST00000368858	15.0214	15.2997	15.1605
ENST00000367922	15.2692	15.0515	15.1604
ENST00000515936	19.6038	10.7118	15.1578
ENST00000531381	12.3855	17.9225	15.154
ENST00000236957	9.91721	20.3809	15.1491
ENST00000392028	14.6645	15.6284	15.1464
ENST00000370645	14.749	15.5435	15.1462
ENST00000330899	15.092	15.1507	15.1213
ENST00000528499	10.3213	19.9182	15.1197
ENST00000559463	12.3318	17.9068	15.1193
ENST00000433557	14.1113	16.1186	15.115
ENST00000560937	11.2218	19.0064	15.1141
ENST00000383874	14.7642	15.4326	15.0984
ENST00000364394	16.1565	14.0234	15.0899
ENST00000381298	14.3419	15.8181	15.08
ENST00000341394	14.986	15.1616	15.0738
ENST00000417009	10.5175	19.6274	15.0725
ENST00000364840	12.2382	17.8827	15.0605
ENST00000564043	13.0993	17.0175	15.0584
ENST00000230461	12.8465	17.2667	15.0566
ENST00000484638	17.377	12.7273	15.0522
ENST00000285605	11.9695	18.1198	15.0447
ENST00000512273	13.9149	16.1633	15.0391
ENST00000456319	6.6443	23.3868	15.0155
ENST00000488318	17.6199	12.4041	15.012
ENST00000365696	14.9794	15.0232	15.0013
ENST00000551679	13.8132	16.1858	14.9995
ENST00000463740	13.2318	16.7417	14.9868
ENST00000425542	13.0545	16.8978	14.9761
ENST00000263734	9.73355	20.1939	14.9637
ENST00000552314	12.4248	17.5025	14.9636
ENST00000467020	15.89	14.0114	14.9507
ENST00000220772	9.0468	20.8445	14.9456
ENST00000538004	8.43226	21.4393	14.9358
ENST00000414002	11.2497	18.6165	14.9331
ENST00000513610	10.6253	19.2358	14.9305
ENST00000295324	15.5218	14.3009	14.9113
ENST00000622265	10.3853	19.4308	14.9081
ENST00000173785	4.4746	25.3394	14.907
ENST00000355572	9.80818	20.0048	14.9065
ENST00000370683	10.1003	19.695	14.8976
ENST00000429938	5.49652	24.2898	14.8931
ENST00000507777	12.4778	17.2923	14.8851
ENST00000602540	17.0916	12.6664	14.879
ENST00000290541	11.7693	17.9854	14.8773
ENST00000560523	11.9264	17.8242	14.8753
ENST00000264716	13.8489	15.899	14.874
ENST00000380842	13.0093	16.7373	14.8733
ENST00000531551	11.9209	17.8188	14.8698
ENST00000304434	14.064	15.6396	14.8518
ENST00000369774	10.0911	19.5983	14.8447
ENST00000274030	10.0829	19.601	14.842
ENST00000399380	11.4262	18.2511	14.8387
ENST00000384281	4.95563	24.6962	14.8259
ENST00000360982	12.1564	17.4938	14.8251
ENST00000522542	14.2103	15.4277	14.819
ENST00000467883	4.31956	25.3066	14.8131
ENST00000419711	12.3	17.3239	14.8119
ENST00000295760	7.71502	21.8897	14.8023
ENST00000408618	14.3612	15.2425	14.8018
ENST00000399817	11.3389	18.2526	14.7958
ENST00000469435	16.8267	12.7102	14.7685
ENST00000377911	10.1888	19.2903	14.7396
ENST00000452853	12.9719	16.4808	14.7263
ENST00000253039	13.0634	16.3403	14.7018
ENST00000491291	13.5186	15.8711	14.6948
ENST00000053867	7.97484	21.4062	14.6905
ENST00000251047	13.2763	16.0833	14.6798
ENST00000488164	19.0158	10.3225	14.6692
ENST00000547566	11.5886	17.7443	14.6665
ENST00000478655	15.9822	13.293	14.6376
ENST00000375882	9.03761	20.228	14.6328
ENST00000633719	13.1747	16.0862	14.6305
ENST00000329099	12.6016	16.6314	14.6165
ENST00000295598	11.5073	17.6973	14.6023
ENST00000578181	10.1075	19.0971	14.6023
ENST00000439274	7.39008	21.7965	14.5933
ENST00000375078	12.1063	17.0474	14.5769
ENST00000463004	15.3529	13.78	14.5665
ENST00000311672	11.3766	17.7424	14.5595
ENST00000636396	15.0794	14.0234	14.5514
ENST00000390738	29.0818	0	14.5409
ENST00000462965	16.341	12.7293	14.5351
ENST00000409320	10.6913	18.3321	14.5117
ENST00000503362	13.8966	15.1182	14.5074
ENST00000376755	11.4937	17.5072	14.5004
ENST00000359092	10.2681	18.7265	14.4973
ENST00000375144	10.1287	18.855	14.4918
ENST00000435711	13.9921	14.9735	14.4828
ENST00000341372	13.2655	15.672	14.4688
ENST00000366843	8.78979	20.146	14.4679
ENST00000474033	8.73144	20.1981	14.4648
ENST00000374431	14.6061	14.2934	14.4497
ENST00000579373	23.5246	5.3559	14.4403
ENST00000382292	14.205	14.6544	14.4297
ENST00000171887	9.20251	19.6307	14.4166
ENST00000345042	13.2585	15.5561	14.4073
ENST00000462712	16.4061	12.3845	14.3953
ENST00000303575	13.612	15.1735	14.3927
ENST00000563270	12.8383	15.9456	14.392
ENST00000353245	17.4936	11.2856	14.3896
ENST00000345519	13.5708	15.1793	14.375
ENST00000371489	13.1089	15.6317	14.3703
ENST00000520415	14.2411	14.4838	14.3624
ENST00000485280	4.60981	24.1082	14.359
ENST00000398073	12.6184	16.0795	14.349
ENST00000538654	16.83	11.8669	14.3485
ENST00000315323	11.2864	17.4047	14.3455
ENST00000331569	11.6971	16.9118	14.3045
ENST00000315274	13.7112	14.8962	14.3037
ENST00000527958	14.7907	13.81	14.3004
ENST00000542783	16.0158	12.576	14.2959
ENST00000611080	11.4396	17.1246	14.2821
ENST00000393784	10.3676	18.1886	14.2781
ENST00000522720	10.2863	18.2692	14.2778
ENST00000191018	9.33294	19.2205	14.2767
ENST00000585107	12.9816	15.5447	14.2631
ENST00000524277	8.82114	19.6546	14.2378
ENST00000531629	13.0727	15.399	14.2358
ENST00000613102	13.7763	14.6398	14.2081
ENST00000266458	9.49914	18.9163	14.2077
ENST00000626547	13.6054	14.809	14.2072
ENST00000276297	14.5208	13.8721	14.1965
ENST00000303319	12.6989	15.6787	14.1888
ENST00000370179	9.5512	18.8212	14.1862
ENST00000369085	11.3337	17.0129	14.1733
ENST00000419869	12.1504	16.1785	14.1645
ENST00000504325	11.7963	16.5291	14.1627
ENST00000304992	11.0151	17.3092	14.1622
ENST00000368608	13.3782	14.9369	14.1576
ENST00000474657	7.83046	20.4762	14.1533
ENST00000464132	15.1846	13.103	14.1438
ENST00000237654	14.0394	14.1994	14.1194
ENST00000485310	11.7637	16.4678	14.1157
ENST00000541428	9.01309	19.1684	14.0907
ENST00000531285	13.0181	15.1474	14.0827
ENST00000524659	12.5532	15.6028	14.078
ENST00000367089	11.3183	16.817	14.0676
ENST00000426867	13.4424	14.6896	14.066
ENST00000428514	13.4424	14.6896	14.066
ENST00000220809	9.87978	18.2322	14.056
ENST00000343213	14.3375	13.7505	14.044
ENST00000513177	11.7569	16.3246	14.0407
ENST00000529128	8.65776	19.4136	14.0357
ENST00000306917	14.9527	13.1163	14.0345
ENST00000319466	9.24732	18.7947	14.021
ENST00000381132	12.1895	15.8165	14.003
ENST00000542285	8.72532	19.2653	13.9953
ENST00000636914	27.9821	0	13.991
ENST00000502897	13.629	14.343	13.986
ENST00000351554	12.7378	15.1999	13.9688
ENST00000338728	12.2349	15.699	13.967
ENST00000380749	12.9949	14.9069	13.9509
ENST00000409733	9.57667	18.3205	13.9486
ENST00000379454	13.6818	14.215	13.9484
ENST00000373312	11.3953	16.496	13.9456
ENST00000411531	8.98238	18.8844	13.9334
ENST00000221930	9.08112	18.7676	13.9243
ENST00000568901	15.0022	12.8446	13.9234
ENST00000361007	9.68254	18.137	13.9098
ENST00000455785	14.6749	13.1252	13.9
ENST00000513972	13.3916	14.405	13.8983
ENST00000508075	15.9941	11.7687	13.8814
ENST00000311151	12.1361	15.6216	13.8789
ENST00000530640	7.31944	20.4209	13.8702
ENST00000524851	8.74283	18.9875	13.8652
ENST00000517961	8.23585	19.4869	13.8614
ENST00000418546	16.9738	10.7139	13.8438
ENST00000530019	2.96368	24.7206	13.8421
ENST00000392485	18.3106	9.34186	13.8262
ENST00000225388	14.1084	13.5388	13.8236
ENST00000386157	3.03511	24.5948	13.815
ENST00000392132	12.8157	14.8095	13.8126
ENST00000323699	13.7177	13.8673	13.7925
ENST00000485365	14.0428	13.5398	13.7913
ENST00000390994	19.3588	8.2211	13.7899
ENST00000357903	7.75599	19.8232	13.7896
ENST00000384830	15.62	11.9521	13.786
ENST00000246554	9.19774	18.3675	13.7826
ENST00000265138	13.6822	13.88	13.7811
ENST00000509647	11.563	15.9951	13.7791
ENST00000345517	8.30808	19.2471	13.7776
ENST00000410163	9.3199	18.2228	13.7714
ENST00000372967	11.042	16.4936	13.7678
ENST00000234875	12.9305	14.5985	13.7645
ENST00000384919	18.2149	9.30028	13.7576
ENST00000636782	11.0621	16.4422	13.7522
ENST00000587762	14.6866	12.8159	13.7513
ENST00000565723	15.4603	12.0236	13.7419
ENST00000354185	12.3773	15.0979	13.7376
ENST00000516707	17.4563	9.9803	13.7183
ENST00000472226	14.4068	13.0054	13.7061
ENST00000377966	10.5421	16.8287	13.6854
ENST00000239944	12.4593	14.8981	13.6787
ENST00000602573	13.8943	13.4428	13.6686
ENST00000466814	15.0044	12.2987	13.6516
ENST00000424674	14.1352	13.1668	13.651
ENST00000621066	11.5788	15.7223	13.6506
ENST00000480662	15.7854	11.5093	13.6473
ENST00000358161	10.0687	17.2183	13.6435
ENST00000570907	5.31575	21.9679	13.6418
ENST00000383694	13.1245	14.1449	13.6347
ENST00000326840	11.0529	16.2153	13.6341
ENST00000221138	11.9411	15.2918	13.6164
ENST00000280800	8.21683	19.0129	13.6149
ENST00000356978	11.4914	15.7358	13.6136
ENST00000519234	13.845	13.3785	13.6118
ENST00000502976	11.9061	15.2903	13.5982
ENST00000337304	13.0555	14.139	13.5972
ENST00000547291	11.8675	15.3225	13.595
ENST00000612732	15.5153	11.6726	13.594
ENST00000636054	15.5153	11.6726	13.594
ENST00000602507	14.5219	12.6457	13.5838
ENST00000494229	5.42945	21.7109	13.5702
ENST00000590180	17.3559	9.77621	13.5661
ENST00000463851	10.6469	16.4811	13.564
ENST00000360240	8.45097	18.6636	13.5573
ENST00000381410	12.9577	14.1358	13.5467
ENST00000337288	12.4994	14.5787	13.539
ENST00000614329	11.204	15.8648	13.5344
ENST00000309212	8.26255	18.8059	13.5342
ENST00000372686	10.974	16.0386	13.5063
ENST00000553630	13.8193	13.1707	13.495
ENST00000403663	8.79093	18.1772	13.4841
ENST00000405140	5.14304	21.8112	13.4771
ENST00000559133	13.8951	13.051	13.473
ENST00000445907	12.0796	14.8489	13.4643
ENST00000411292	4.88813	22.0345	13.4613
ENST00000602911	11.9826	14.9332	13.4579
ENST00000469732	14.0239	12.8913	13.4576
ENST00000303927	12.9713	13.9335	13.4524
ENST00000270586	10.8593	15.9993	13.4293
ENST00000362589	12.4222	14.4246	13.4234
ENST00000453448	11.428	15.4176	13.4228
ENST00000554203	12.9593	13.8785	13.4189
ENST00000262426	11.9718	14.8616	13.4167
ENST00000383870	4.99578	21.8285	13.4122
ENST00000265748	18.1731	8.64769	13.4104
ENST00000369622	11.447	15.3576	13.4023
ENST00000468352	14.2558	12.5371	13.3965
ENST00000554015	14.7104	12.0497	13.38
ENST00000512629	9.00855	17.7356	13.3721
ENST00000373241	10.927	15.8001	13.3636
ENST00000474267	11.3666	15.3596	13.3631
ENST00000275603	12.1258	14.5968	13.3613
ENST00000382592	12.6672	14.0442	13.3557
ENST00000367742	10.9131	15.7913	13.3522
ENST00000222399	9.19472	17.497	13.3458
ENST00000538098	14.1908	12.4685	13.3296
ENST00000519472	7.90481	18.7467	13.3257
ENST00000371142	11.4423	15.2081	13.3252
ENST00000216520	14.1508	12.4811	13.3159
ENST00000309318	9.29075	17.3307	13.3107
ENST00000358918	5.29039	21.2871	13.2887
ENST00000622306	9.42542	17.1466	13.286
ENST00000558506	15.0017	11.5595	13.2806
ENST00000539921	15.6074	10.9528	13.2801
ENST00000583239	8.78204	17.7428	13.2624
ENST00000369713	12.1295	14.3859	13.2577
ENST00000516507	8.09553	18.4158	13.2557
ENST00000525469	11.6538	14.8449	13.2494
ENST00000425428	12.085	14.4097	13.2473
ENST00000503787	11.2513	15.243	13.2471
ENST00000413987	12.8664	13.6166	13.2415
ENST00000362928	16.839	9.63705	13.238
ENST00000351677	11.3516	15.1059	13.2288
ENST00000485987	12.523	13.932	13.2275
ENST00000337478	12.2757	14.1696	13.2227
ENST00000622082	12.6002	13.8318	13.216
ENST00000466319	9.88245	16.5218	13.2021
ENST00000368489	8.59826	17.7895	13.1939
ENST00000306077	10.9264	15.4367	13.1815
ENST00000398868	13.0135	13.3441	13.1788
ENST00000356805	10.0687	16.2741	13.1714
ENST00000258091	9.25002	17.0922	13.1711
ENST00000216455	10.8406	15.4641	13.1523
ENST00000322028	8.807	17.4836	13.1453
ENST00000325495	10.9276	15.3625	13.145
ENST00000384955	8.00034	18.2866	13.1435
ENST00000334895	15.3588	10.9226	13.1407
ENST00000512772	8.20644	18.0618	13.1341
ENST00000611593	12.5622	13.7034	13.1328
ENST00000366812	11.2846	14.9457	13.1152
ENST00000295924	14.9219	11.2923	13.1071
ENST00000373700	10.4113	15.7917	13.1015
ENST00000494445	10.9143	15.2871	13.1007
ENST00000324109	12.0424	14.146	13.0942
ENST00000524552	12.1061	14.0767	13.0914
ENST00000317881	13.9762	12.1946	13.0854
ENST00000582552	13.8277	12.3317	13.0797
ENST00000262033	13.4627	12.6567	13.0597
ENST00000492125	11.5371	14.5813	13.0592
ENST00000268383	13.0013	13.1128	13.057
ENST00000221957	10.9435	15.1664	13.0549
ENST00000261797	9.68159	16.4077	13.0446
ENST00000420115	13.6763	12.3793	13.0278
ENST00000309246	11.5226	14.5274	13.025
ENST00000395734	9.50861	16.5149	13.0117
ENST00000419090	9.27806	16.7415	13.0098
ENST00000265070	12.0536	13.9538	13.0037
ENST00000373586	13.2118	12.7952	13.0035
ENST00000431268	12.1967	13.7507	12.9737
ENST00000368845	11.7999	14.1364	12.9681
ENST00000358901	10.782	15.1407	12.9614
ENST00000375254	10.2456	15.6747	12.9601
ENST00000494484	15.4149	10.4983	12.9566
ENST00000378535	13.4037	12.5019	12.9528
ENST00000464120	12.3648	13.5362	12.9505
ENST00000573001	5.82619	20.0747	12.9504
ENST00000508757	12.3493	13.5364	12.9428
ENST00000554778	10.2959	15.5834	12.9396
ENST00000380680	13.269	12.61	12.9395
ENST00000390227	11.6935	14.1783	12.9359
ENST00000619580	9.22651	16.6183	12.9224
ENST00000345330	11.34	14.4956	12.9178
ENST00000035307	9.85441	15.9725	12.9135
ENST00000584034	17.3232	8.4786	12.9009
ENST00000370763	12.6342	13.1183	12.8762
ENST00000396033	11.7688	13.982	12.8754
ENST00000368010	8.9726	16.7632	12.8679
ENST00000314222	9.38761	16.3024	12.845
ENST00000455250	9.47869	16.2053	12.842
ENST00000426421	11.6608	13.9949	12.8279
ENST00000216014	10.6482	14.9924	12.8203
ENST00000578758	17.7095	7.92014	12.8148
ENST00000262947	11.238	14.378	12.808
ENST00000581659	13.5347	12.0699	12.8023
ENST00000601492	2.88468	22.7142	12.7995
ENST00000421068	15.7561	9.83966	12.7979
ENST00000530721	14.1716	11.4157	12.7936
ENST00000346213	9.71294	15.8667	12.7898
ENST00000315965	11.6907	13.8884	12.7896
ENST00000313601	9.64806	15.9083	12.7782
ENST00000312584	11.466	14.0817	12.7738
ENST00000525085	10.7752	14.751	12.7631
ENST00000556161	9.97425	15.5462	12.7602
ENST00000363742	16.1565	9.3489	12.7527
ENST00000477536	10.924	14.5599	12.742
ENST00000314191	11.6278	13.8456	12.7367

## Sheet: Figure 3 A
Figure 3A
Chomatin associated RNA
TRL3-UL2	TRL3,UL1,UL2	1109	1108	1135	1152	1148	1170	1171	1176	1169	1195	1196	1202	1203	1210	1233	1246	1242	1245	1239	1239	1218	1231	1244	1253	1238	1271	1239	1232	1226	1218	1243	1227	1247	1245	1246	1252	1259	1255	1255	1257	1256	1264	1278	1289	1307	1317	1325	1322
UL3	UL3	1933	1931	1906	1937	1940	1975	1981	1938	1985	1975	1974	1971	1966	1809	1793	1645	1646	1657	1651	1631	1620	1607	1618	1635	1638	1658	1664	1666	1663	1682	1680	1805	1785	1773	1792	1789	1778	1778	1783	1820	1811	1827	1824	1785	1850	1856	1897	1922
UL4.5-UL7	UL4.5,UL5.5,UL5.6,UL5.7,UL6,UL7	2117	2079	2058	2026	1982	1978	2005	2027	2131	2250	2229	2231	2249	2227	2241	2369	2364	2376	2418	2451	2545	2551	2562	2570	2574	2651	2699	2668	2785	2779	2874	2842	2816	2787	2668	2676	2666	2646	2657	2666	2659	2658	2638	2612	2614	2623	2639	2631
UL7.5-UL10	UL7.5,UL8.4,UL10	857	842	848	861	864	865	875	872	868	875	891	929	942	938	943	949	959	967	990	997	999	1016	1014	1026	1073	1101	1109	1118	1122	1160	1150	1149	1147	1144	1151	1159	1179	1183	1200	1222	1211	1220	1212	1215	1246	1252	1276	1279
UL13.5-UL15	UL13.5,UL15	510	510	508	508	507	508	511	513	512	504	491	466	461	454	449	442	439	466	468	481	480	488	493	500	508	504	515	552	561	577	583	578	593	594	602	606	611	624	623	628	632	648	649	656	651	655	642	676
UL19.5-UL21	UL19.5,UL20.4,UL21	930	934	899	895	941	926	919	920	929	968	948	949	954	933	933	909	929	928	925	924	856	851	856	864	872	858	869	867	882	907	909	985	996	992	983	986	1012	1015	1030	1060	1079	1071	1069	1080	1079	1080	1105	1107
UL22.5-UL24.5	UL22.5,UL23.5,UL24,UL24.5	774	777	777	776	782	782	782	782	782	787	789	796	804	806	809	810	813	809	808	806	805	806	807	810	775	774	768	758	761	759	755	749	739	729	709	703	701	615	609	602	597	601	588	560	562	543	493	473
UL25-UL26.5	UL25,UL26,UL26.5	3514	3574	3578	3537	3490	3341	3225	3244	3327	3354	3343	3494	3299	3273	3304	3310	3261	3220	3221	3170	3143	3119	3112	3110	3109	3239	3230	3184	3184	3254	3298	3308	3300	3336	3229	3264	3254	3240	3231	3206	3204	3166	3187	3238	3324	3379	3384	3395
UL27.5-UL30	UL27.5,UL27.6,UL28.4,UL30	784	784	791	794	799	797	793	778	782	767	757	754	755	745	750	720	712	693	659	658	640	618	610	592	576	574	558	554	531	508	503	502	493	481	476	475	443	447	444	434	421	415	406	379	375	380	398	424
UL31.5-UL35	UL31.5,UL31.6,UL32.5,UL32.6,UL33,UL34,UL35	1468	1542	1548	1550	1599	1592	1632	1639	1648	1750	1775	1802	1809	1831	1855	1892	1937	1962	2052	2106	2115	2221	2234	2254	2279	2273	2305	2307	2316	2322	2433	2439	2445	2512	2666	2834	3132	3119	3196	3222	3241	3827	3822	3832	3832	3867	3916	4058
UL36.4-UL38	UL36.4,UL36.5,UL36.6,UL38	1839	1940	1942	1960	1977	1971	1972	1988	2013	2031	2030	2024	2016	2016	2030	2036	2052	2048	2064	2067	2010	1984	2065	2059	2039	2111	2120	2114	2178	2182	2168	2177	2159	2195	2208	2237	2236	2243	2289	2333	2326	2316	2312	2328	2326	2329	2325	2314
UL39-UL40	UL39,UL40	5060	5107	5137	5199	5332	5420	5441	5442	5450	5463	5463	5487	5495	5340	5403	5432	5415	5605	5686	5869	5810	5764	5748	5739	5799	5791	5794	5825	5841	5830	5684	5556	5498	5541	5601	5672	5296	5308	5384	5398	5374	5378	5442	5424	5499	5692	5618	5554
UL40.5-UL42	UL40.5,UL40.6,UL40.7,UL42	4206	3997	4113	4069	3990	3945	3939	3935	3963	3968	3973	3974	3954	3938	3930	3946	3948	3953	3960	3936	3993	4000	4013	3979	3949	3949	3963	3953	3934	3849	3855	3760	3674	3629	3549	3540	3524	3384	3369	3292	3120	2803	2742	2703	2675	2738	2746	2733
UL43	UL43	434	437	437	437	447	464	463	472	470	469	465	465	461	462	467	478	484	488	481	497	524	514	533	536	538	542	545	543	541	562	563	563	585	591	592	594	591	594	631	642	653	648	652	651	672	672	672	676
UL44-UL45	UL44,UL45	2959	2932	2948	2955	2950	2940	2841	2856	2816	2849	2828	2794	2734	2652	2633	2543	2549	2677	2674	2694	2668	2664	2682	2670	2675	2683	2683	2708	2721	2726	2714	2720	2719	2732	2654	2650	2658	2663	2664	2657	2656	2642	2637	2838	2863	2833	2771	2590
UL46.5-UL50	UL46.5,UL47.5,UL50	2297	2310	2316	2318	2364	2365	2378	2393	2394	2397	2411	2427	2430	2433	2437	2443	2464	2485	2517	2542	2546	2548	2545	2540	2547	2580	2536	2539	2542	2565	2549	2554	2537	2534	2531	2534	2562	2492	2503	2511	2318	2327	2180	2175	2192	2192	2202	2190
UL52-UL53	UL52,UL53	553	520	492	482	442	443	429	436	410	409	405	406	399	397	395	390	397	393	393	397	395	396	396	396	395	394	393	394	390	386	386	387	385	391	394	395	406	410	410	408	395	396	392	393	396	399	398	396
UL54	UL54	2187	2135	2161	2020	2003	2010	1934	1945	1907	1921	1921	1913	1913	1909	1909	1905	1907	1922	1932	1950	1948	1940	1941	1944	1942	1961	1965	1974	1986	2006	1971	1959	1948	1938	1906	1944	1901	1789	1808	1756	1743	1763	1747	1748	1747	1742	1712	1660
UL54.4-UL55	UL54.4,UL55	523	518	515	516	517	516	518	516	516	525	525	520	512	506	515	517	524	523	536	567	576	584	583	594	604	606	605	606	606	605	607	609	612	616	616	616	616	615	620	620	627	620	632	630	637	636	639	647
IRL2.5	IRL2.5	37	39	41	41	41	41	41	41	42	43	43	43	43	44	44	44	45	45	45	45	45	45	45	45	45	45	45	45	45	45	42	42	42	42	42	42	44	43	43	42	41	41	41	41	41	41	43	43
LAT-ORF-O	LAT_gene,pri-miRNA-H2/H7/H8/H3/H4/H5,pri-miRNA-H7/H8/H3/H4/H5,ORF-O/P	0	0	0	0	0	0	0	0	0	0	0	0	0	0	0	0	0	0	2	2	2	2	2	2	2	2	3	3	3	3	3	3	3	3	3	3	3	3	3	3	3	3	3	3	3	3	3	3
US1-US1.5	US1,US1.5	5680	5691	5733	5711	5736	5713	5700	5750	5833	5836	5829	5843	5828	5831	5845	5882	5827	5816	5820	5570	5618	5697	5723	5790	5239	5346	5309	5343	5353	5349	5359	5135	5076	5080	5004	5030	5050	4902	4452	4610	4477	4546	4542	4545	4477	4219	4272	4281
US2.5-US4	US2.5,US3,US4	1088	1120	1161	1168	1222	1222	1224	1182	1187	1093	1137	1167	1168	1167	1159	1167	1150	1163	1161	1166	1170	1163	1163	1195	1208	1260	1256	1235	1238	1258	1261	1278	1277	1274	1277	1304	1313	1316	1319	1322	1325	1311	1297	1298	1291	1288	1288	1288
US5-US7	US5,US6,US7	2391	2346	2362	2321	2308	2301	2295	2198	2187	2181	2162	2185	2215	2230	2236	2231	2202	2220	2220	2224	2209	2180	2187	2161	2243	2267	2272	2276	2266	2242	2230	2242	2276	2313	2304	2306	2314	2323	2354	2350	2382	2387	2343	2344	2343	2344	2348	2355
US8-US9	US8,US8.5,US9	1550	1538	1527	1515	1506	1519	1536	1536	1549	1512	1620	1486	1483	1481	1488	1501	1503	1492	1500	1504	1508	1476	1376	1357	1420	1405	1439	1444	1463	1455	1457	1460	1462	1459	1470	1495	1546	1556	1547	1543	1526	1516	1551	1670	1669	1683	1699	1709
UL4-UL6.6	UL4,UL4.6,UL5,UL6.4,UL6.5,UL6.6	442	440	441	439	436	446	443	452	460	461	490	491	488	487	485	496	497	504	503	495	496	474	479	478	481	482	474	476	477	484	485	482	490	491	499	496	497	505	483	482	474	463	465	464	468	446	448	451
UL8-UL9.5	UL8,UL8.5,UL9,UL9.5	730	733	761	764	768	781	785	796	796	791	797	790	797	806	802	801	813	805	809	807	826	820	819	833	832	851	860	859	861	856	862	859	875	883	904	905	933	942	966	968	989	986	984	972	972	974	975	972
UL11-UL14	UL11,UL11.5,UL12.5,UL12,UL13,UL14	1983	1985	2007	2050	2046	2035	2028	2006	2014	2015	1993	2009	1984	1986	1982	1997	2003	2001	2105	2183	2209	2226	2267	2287	2317	2368	2436	2448	2499	2541	2540	2662	2645	2708	2730	2722	2703	2679	2677	2698	2785	2827	2829	2825	2830	2844	2881	2865
UL16-UL17	UL16,UL17	881	884	883	909	909	907	913	939	954	958	964	964	967	967	968	965	965	976	994	994	996	991	988	1002	1019	1022	1015	1030	1032	1034	1026	1024	1026	1028	1030	1036	1040	1048	1083	1088	1108	1110	1156	1147	1151	1151	1158	1184
UL18-UL20.6	UL18,UL19,UL20,UL20.6	4488	4494	4549	4491	4722	4796	4917	4873	4805	4806	4806	4844	4855	4831	4807	4789	4793	4797	4846	4902	5147	5162	5135	5109	5124	5106	5123	5132	5225	5273	5181	5270	5171	5221	5294	5292	5288	5360	5345	5143	5151	5312	5373	5507	5543	5559	5524	5563
UL22	UL22	3102	3119	3120	3123	3173	3189	3178	3184	3226	3230	3277	3280	3265	3253	3257	3267	3279	3277	3319	3329	3344	3346	3358	3355	3379	3394	3369	3124	3071	3018	3050	2660	2643	2635	2631	2550	2474	2461	2440	2502	2489	2468	2441	2411	2410	2424	2307	2359
UL23-UL25.5	UL23,UL25.5	1238	1237	1291	1301	1355	1413	1414	1452	1483	1495	1506	1508	1495	1509	1494	1499	1489	1480	1482	1493	1506	1514	1522	1516	1512	1521	1520	1524	1545	1530	1536	1530	1522	1516	1509	1518	1510	1543	1534	1535	1530	1537	1537	1532	1550	1548	1567	1587
UL27-UL28	UL27,UL28	4344	4295	3823	3776	3767	3738	3712	3541	3469	3205	2573	2404	2258	2277	2272	2426	2412	2459	2504	2511	2592	2598	2779	2809	2925	2936	2924	2919	2923	2972	2964	3347	3371	3416	3385	3321	3327	3324	3399	3359	3529	3649	3615	3675	3723	3711	3698	3692
UL29.5-UL30.6	UL29.5,UL29,UL30.5,UL30.6	2327	2285	2296	2288	2278	2283	2280	2358	2315	2393	2419	2421	2385	2399	2357	2390	2406	2437	2477	2550	2762	2786	2812	2841	2856	2917	3008	3017	3037	3044	3053	3057	3055	3081	3065	3081	3109	3097	3111	3089	3135	3128	3124	3192	3206	3168	3207	3187
UL31-UL32	UL31,UL32	3648	3645	3625	3610	3582	3587	3580	3569	3538	3544	3546	3560	3558	3584	3599	3557	3564	3541	3547	3561	3590	3744	3744	3793	3875	3907	3900	3889	3887	3923	3933	3933	3916	3898	3873	3889	3509	3493	3428	3390	3396	3397	3385	3337	3288	3246	3148	3108
UL36	UL36	167	167	171	172	173	173	177	179	182	188	188	193	193	195	197	193	192	191	183	185	183	183	184	183	188	188	187	187	187	193	193	192	194	193	197	198	200	200	199	199	201	200	198	199	199	195	194	179
UL37-UL39.6	UL37,UL37.5,UL37.6,UL39.4,UL39.5,UL39.6	717	724	725	728	741	742	748	742	738	735	736	737	739	739	742	747	765	767	760	785	750	729	759	709	701	677	651	649	563	605	675	682	689	690	697	707	718	700	703	733	737	713	716	726	738	768	776	805
UL41	UL41	927	928	928	925	932	934	935	950	949	957	961	959	968	960	958	965	961	951	955	968	967	978	980	967	956	949	928	924	938	978	970	970	964	919	877	872	865	857	851	846	852	858	898	914	911	901	904	934
UL46-UL47	UL46,UL47	3693	3713	3675	3637	3676	3600	3606	3676	3649	3664	3729	3696	3683	3714	3628	3620	3658	3555	3533	3535	3460	3466	3521	3505	3503	3521	3584	3605	3642	3648	3688	3699	3855	3802	3793	3686	3699	3421	3220	3082	3090	3165	3195	3223	3231	3275	3287	3279
UL48	UL48	5846	5837	5877	5853	5847	5837	5841	5840	5921	6024	6148	6104	5566	5372	4865	4838	4869	4780	4980	4984	5008	5012	4775	4788	4785	4795	4806	4800	4795	4780	4745	4698	4744	4750	4756	4771	4769	4723	4774	4755	4766	4831	4929	4881	4862	4903	4438	4410
UL49-UL50.6	UL49,UL49.5,UL50.5,UL50.6	4462	4488	4521	4567	4576	4618	4617	4714	4756	4822	4823	4828	4797	4810	4751	4735	4748	4817	4831	4837	4842	4844	4884	4883	4881	4918	4921	4951	4920	4916	4925	4944	4942	4844	4801	4813	4893	4798	4791	4782	4733	4725	4610	4642	4658	4725	4742	3751
UL51-UL54.5	UL51,UL52.4,UL52.5,UL53.5,UL54.5	2003	1982	1961	1937	1956	1933	1933	1940	1956	1986	1971	1931	1908	1909	1902	1880	1956	1942	1860	1847	1844	1855	1872	1921	1936	1947	1943	1914	1895	1873	1870	1925	1758	1766	1776	1791	1801	1806	1813	1822	1796	1800	1785	1716	1710	1693	1692	1694
UL56-IRL3	UL56,IRL3	338	350	353	356	372	382	384	385	402	416	413	421	425	426	424	420	413	414	419	416	430	438	440	441	449	453	464	467	487	491	492	503	522	526	529	536	545	544	553	562	564	563	565	569	583	589	590	592
AL-RNA	AL-RNA	27	27	27	27	27	26	26	26	26	26	26	25	25	25	25	25	25	25	25	25	25	25	25	25	26	26	26	26	26	26	26	25	25	25	25	25	25	25	25	25	25	25	25	25	26	26	26	26
IRL2-IRL1	IRL2,IRL1.5,IRL1	2929	2951	2979	2974	2966	3085	3043	3103	3093	2923	2914	2871	2901	2867	2911	3084	3077	3072	2966	2932	2963	2978	3029	3051	3052	3062	3060	3075	3053	3042	3057	3089	3112	3112	3104	3164	3172	3210	3213	3216	3263	3285	3283	3261	3291	3225	3222	3236
IRS1	IRS1	463	463	463	462	464	465	465	465	465	464	464	464	464	466	467	467	466	466	466	465	465	465	465	465	463	462	445	445	432	421	420	413	411	411	385	366	199	153	98	85	83	82	81	80	79	78	69	68
US2-US5.5	US2,US3.6,US5.1,US5.5	1619	1574	1510	1524	1528	1493	1489	1468	1464	1305	1255	1300	1309	1311	1319	1322	1321	1324	1314	1303	1276	1246	1228	1187	1188	1181	1159	1148	1099	1099	1104	1106	1118	1127	1196	1203	1208	1229	1230	1188	1113	1106	1099	1098	1091	1099	1096	1125
US10-US12	US10,US11,US12	13906	13991	13921	13631	13112	12776	12697	12638	12643	12842	12954	13139	13143	13093	12986	12957	13041	12857	12720	12843	12776	12417	10345	10274	9836	9833	10012	10003	10216	10154	10167	9984	9696	9536	9479	9611	9595	9510	9486	9378	9361	9094	9001	8887	8717	8533	8341	8306
Cytoplasmic RNA
TRL3-UL2	TRL3,UL1,UL2	2706	2700	2770	2843	2840	2961	2968	2986	2984	3051	3063	3068	3075	3088	3113	3143	3120	3129	3104	3118	3083	3112	3136	3151	3143	3218	3183	3164	3154	3147	3212	3199	3250	3247	3250	3259	3266	3257	3259	3263	3264	3277	3316	3327	3393	3414	3429	3467
UL3	UL3	3933	3923	3932	3982	3983	4037	4039	3999	3990	3924	3909	3892	3848	3289	3253	2658	2640	2623	2599	2500	2417	2388	2402	2440	2456	2493	2499	2503	2498	2527	2526	2755	2751	2737	2757	2754	2748	2750	2740	2805	2781	2820	2807	2733	2812	2799	2829	2848
UL4.5-UL7	UL4.5,UL5.5,UL5.6,UL5.7,UL6,UL7	3790	3708	3704	3648	3587	3588	3627	3705	3888	4155	4150	4154	4199	4181	4212	4583	4589	4661	4711	4802	5194	5207	5269	5281	5289	5460	5552	5510	5653	5621	5817	5724	5669	5617	5372	5380	5381	5346	5354	5396	5388	5388	5360	5323	5322	5362	5378	5370
UL7.5-UL10	UL7.5,UL8.4,UL10	3246	3212	3228	3238	3232	3233	3238	3208	3202	3200	3212	3251	3274	3267	3284	3300	3320	3317	3348	3372	3368	3392	3386	3403	3461	3502	3510	3512	3514	3555	3553	3552	3547	3543	3546	3537	3553	3553	3574	3621	3598	3604	3585	3579	3609	3615	3639	3614
UL13.5-UL15	UL13.5,UL15	427	426	424	424	422	426	429	432	428	426	417	387	379	372	371	364	362	390	395	405	408	439	443	452	455	451	462	502	506	523	524	523	534	535	537	531	531	536	534	535	535	551	547	544	540	540	523	558
UL19.5-UL21	UL19.5,UL20.4,UL21	1352	1364	1347	1345	1428	1436	1435	1435	1456	1537	1529	1533	1536	1511	1520	1514	1564	1574	1570	1574	1541	1541	1549	1574	1587	1577	1621	1622	1652	1665	1665	1716	1726	1726	1724	1727	1747	1752	1772	1774	1833	1843	1842	1896	1907	1909	1984	1996
UL22.5-UL24.5	UL22.5,UL23.5,UL24,UL24.5	417	418	419	419	433	435	434	436	440	450	454	462	477	482	482	482	483	477	478	477	485	483	485	488	477	487	490	484	489	488	490	485	473	471	458	462	455	422	422	449	452	454	469	457	501	558	623	619
UL25-UL26.5	UL25,UL26,UL26.5	12823	12928	12900	12600	12306	11014	10272	10081	10158	10094	9909	10042	7979	7672	7692	7610	7402	7133	7051	6660	6354	6132	6121	6088	6076	6221	6134	5995	5986	6085	6073	6071	6041	6070	5523	5523	5503	5468	5448	5382	5378	5281	5313	5395	5567	5642	5634	5625
UL27.5-UL30	UL27.5,UL27.6,UL28.4,UL30	1995	2000	2032	2045	2061	2058	2055	2047	2061	2057	2048	2027	2049	2047	2063	2007	1999	1970	1903	1898	1874	1843	1839	1817	1801	1796	1757	1744	1702	1648	1644	1637	1633	1575	1570	1572	1513	1530	1521	1495	1488	1481	1487	1476	1491	1503	1537	1587
UL31.5-UL35	UL31.5,UL31.6,UL32.5,UL32.6,UL33,UL34,UL35	2458	2540	2521	2523	2546	2526	2589	2600	2625	2748	2775	2803	2807	2838	2874	2901	2947	2962	3039	3094	3102	3185	3209	3228	3249	3238	3269	3255	3269	3272	3385	3394	3396	3466	3648	3797	4033	3942	3994	3902	3924	4500	4496	4496	4496	4517	4536	4596
UL36.4-UL38	UL36.4,UL36.5,UL36.6,UL38	3858	4079	4085	4107	4138	4143	4158	4241	4235	4291	4300	4292	4288	4278	4310	4325	4335	4332	4369	4380	4283	4247	4325	4299	4262	4358	4363	4357	4403	4411	4404	4402	4366	4371	4405	4447	4448	4452	4519	4567	4556	4530	4529	4505	4503	4506	4472	4458
UL39-UL40	UL39,UL40	5582	5597	5617	5692	5855	5895	5916	5918	5916	5912	5907	5930	5870	5535	5520	5532	5534	5598	5628	5714	5655	5632	5616	5614	5642	5641	5638	5644	5642	5615	5425	5359	5121	5151	5159	5183	4729	4727	4757	4698	4606	4586	4614	4593	4594	4580	4402	4280
UL40.5-UL42	UL40.5,UL40.6,UL40.7,UL42	12635	12394	12667	12648	12571	12529	12570	12564	12718	12773	12792	12812	12790	12758	12757	12800	12838	12849	12880	12756	12881	12896	12950	12896	12766	12764	12838	12824	12821	12630	12710	12512	12291	12236	12110	12116	12075	11836	11868	11727	11372	10710	10612	10537	10473	10768	10844	10811
UL43	UL43	938	940	939	938	953	1006	1004	1023	1013	1005	979	975	965	965	976	1010	1026	1037	1022	1043	1094	1088	1116	1115	1122	1129	1126	1131	1131	1158	1162	1166	1171	1176	1183	1182	1195	1216	1326	1364	1371	1368	1372	1379	1408	1407	1408	1418
UL44-UL45	UL44,UL45	18273	17927	17924	17959	17884	17766	17135	17299	17160	17334	17253	17062	16680	15937	15824	15295	15315	16487	16500	16597	16428	16322	16680	16574	16582	16629	16631	16763	16882	16886	16792	16818	16808	16731	15762	15731	15779	15816	15799	15774	15780	15727	15731	17757	17982	17920	17747	16918
UL46.5-UL50	UL46.5,UL47.5,UL50	5498	5499	5507	5518	5591	5588	5615	5635	5638	5648	5686	5723	5744	5784	5811	5886	6032	6147	6344	6498	6500	6561	6567	6564	6607	6765	6664	6695	6708	6909	6903	6918	6897	6875	6893	6891	7006	6808	6839	6871	6395	6438	6043	6022	6074	6046	6049	6007
UL52-UL53	UL52,UL53	826	786	772	760	722	719	687	706	644	638	633	657	654	646	650	639	654	650	656	661	657	660	660	660	666	666	665	664	662	657	684	694	701	734	766	804	938	997	1005	1007	1003	1038	1047	1066	1089	1093	1101	1106
UL54	UL54	7080	6926	6977	6679	6666	6687	6535	6560	6400	6409	6392	6382	6368	6346	6317	6313	6313	6358	6373	6409	6370	6362	6365	6369	6362	6392	6400	6405	6412	6432	6310	6210	6172	6112	5995	6028	5876	5502	5571	5402	5394	5429	5328	5336	5334	5320	5220	5053
UL54.4-UL55	UL54.4,UL55	1359	1363	1363	1359	1359	1361	1362	1354	1353	1353	1348	1342	1341	1327	1333	1341	1350	1352	1363	1414	1416	1425	1431	1450	1460	1461	1463	1458	1464	1466	1466	1479	1486	1501	1503	1497	1491	1493	1514	1519	1525	1523	1538	1525	1550	1555	1554	1559
IRL2.5	IRL2.5	20	23	22	23	23	23	23	23	23	24	25	25	25	27	28	28	29	29	29	31	31	31	31	31	31	31	31	31	31	31	30	30	30	30	30	30	30	29	28	28	28	29	29	29	29	28	28	34
LAT-ORF-O	LAT_gene,pri-miRNA-H2/H7/H8/H3/H4/H5,pri-miRNA-H7/H8/H3/H4/H5,ORF-O/P	7	7	7	8	8	8	8	8	8	9	18	20	20	21	26	28	28	28	32	35	36	36	36	37	38	38	40	40	40	40	40	43	43	44	44	45	45	46	47	48	48	48	48	51	52	53	53	54
US1-US1.5	US1,US1.5	9777	9782	9826	9823	9742	9664	9596	9631	9682	9674	9666	9688	9682	9676	9682	9702	9600	9580	9572	8904	8939	8996	9027	9096	7629	7752	7635	7636	7615	7439	7443	6827	6706	6689	6240	6236	6180	5910	4969	5123	4822	4899	4894	4907	4780	4498	4468	4461
US2.5-US4	US2.5,US3,US4	6342	6539	6719	6769	6952	6989	7011	6928	6924	6668	6843	6972	6984	6990	6984	7039	6997	7019	7039	7024	7059	7003	6998	7041	7144	7391	7350	7247	7209	7292	7319	7465	7488	7509	7508	7604	7610	7627	7658	7669	7718	7719	7654	7653	7602	7574	7558	7498
US5-US7	US5,US6,US7	7057	6908	7025	6895	6803	6748	6753	6330	6324	6289	6223	6300	6421	6519	6512	6533	6526	6574	6576	6556	6532	6511	6522	6486	6558	6618	6650	6671	6681	6654	6655	6712	6978	7222	7209	7209	7207	7230	7296	7304	7344	7352	7339	7341	7343	7345	7343	7356
US8-US9	US8,US8.5,US9	9391	9179	9005	8812	8791	8801	8802	8783	8762	8210	8269	5685	5649	5614	5599	5617	5607	5547	5519	5487	5443	5145	4209	3928	4015	3819	3805	3666	3730	3658	3649	3694	3699	3697	3719	3809	3937	3978	3860	3829	3858	3871	4032	4812	4822	4909	5002	5100
UL4-UL6.6	UL4,UL4.6,UL5,UL6.4,UL6.5,UL6.6	634	636	637	639	636	646	646	647	654	657	675	674	673	672	675	689	688	690	693	670	671	648	652	653	653	653	645	652	646	654	655	644	655	655	657	657	660	665	638	630	620	599	595	587	591	567	558	558
UL8-UL9.5	UL8,UL8.5,UL9,UL9.5	2376	2386	2461	2466	2492	2541	2550	2569	2574	2574	2588	2582	2607	2622	2606	2603	2611	2589	2587	2584	2627	2646	2644	2689	2686	2730	2760	2759	2767	2772	2774	2770	2781	2800	2840	2831	2846	2840	2860	2864	2898	2887	2872	2838	2835	2839	2841	2841
UL11-UL14	UL11,UL11.5,UL12.5,UL12,UL13,UL14	5565	5571	5611	5686	5682	5667	5668	5635	5653	5643	5584	5605	5579	5581	5576	5636	5647	5652	5800	5918	5968	5988	6058	6094	6139	6181	6293	6284	6340	6415	6414	6556	6532	6609	6612	6551	6463	6423	6420	6423	6498	6585	6570	6544	6444	6367	6413	6039
UL16-UL17	UL16,UL17	5212	5279	5288	5396	5473	5467	5490	5652	5771	5806	5827	5836	5852	5858	5870	5868	5850	5910	6000	6020	6042	6031	6034	6109	6162	6189	6185	6276	6278	6271	6208	6229	6240	6255	6258	6269	6278	6283	6400	6418	6452	6434	6553	6443	6452	6450	6479	6542
UL18-UL20.6	UL18,UL19,UL20,UL20.6	17192	17162	17183	17041	17359	17473	17673	17629	17557	17568	17573	17603	17613	17568	17545	17530	17532	17541	17579	17734	17949	17921	17853	17723	17721	17085	17061	17036	16871	16733	16059	16117	14996	14956	14999	14834	14658	14570	14133	11878	11683	11444	10928	10993	10979	10963	10930	10932
UL22	UL22	4036	4059	4087	4090	4234	4268	4269	4280	4411	4417	4586	4600	4585	4567	4573	4614	4647	4656	4717	4722	4750	4760	4777	4766	4800	4837	4806	4563	4503	4471	4433	4080	4060	4053	4056	3994	3922	3966	3934	4016	4007	3994	4003	3974	3976	4004	3852	3920
UL23-UL25.5	UL23,UL25.5	2559	2556	2732	2806	2878	2947	2940	3013	3150	3182	3176	3169	3166	3197	3174	3183	3171	3177	3181	3240	3329	3373	3410	3404	3410	3442	3437	3448	3518	3495	3521	3490	3487	3484	3483	3571	3574	3852	3837	3830	3824	3871	3927	3942	4026	4029	4233	4334
UL27-UL28	UL27,UL28	29326	27926	22828	22403	22222	21956	21573	20500	19861	17756	13375	12452	11031	10981	10848	11215	10978	11182	11309	11387	11750	11740	12141	12280	12647	12630	12390	12296	12334	12480	12415	13928	13917	13990	13634	13232	13213	13196	13568	13424	13877	14260	13993	14102	14289	14096	14022	13977
UL29.5-UL30.6	UL29.5,UL29,UL30.5,UL30.6	5958	5856	5856	5856	5841	5875	5858	5990	5913	6098	6125	6127	6072	6122	6064	6144	6256	6446	6610	6872	7358	7388	7451	7606	7635	7769	8006	8019	8056	8079	8116	8117	8080	8128	8086	8124	8216	8204	8218	8159	8272	8223	8208	8335	8354	8302	8400	8376
UL31-UL32	UL31,UL32	6691	6704	6655	6584	6540	6551	6532	6521	6506	6511	6514	6515	6515	6513	6491	6417	6429	6391	6381	6388	6415	6623	6612	6672	6772	6770	6764	6715	6709	6753	6769	6764	6754	6721	6723	6745	6043	6010	5931	5905	5923	5923	5919	5869	5801	5751	5615	5550
UL36	UL36	1855	1858	1904	1888	1883	1875	1899	1898	1903	1924	1922	1941	1937	1921	1923	1849	1830	1819	1784	1784	1755	1748	1731	1718	1732	1730	1725	1734	1722	1741	1733	1731	1745	1740	1747	1753	1753	1752	1741	1739	1733	1698	1678	1672	1666	1633	1630	1259
UL37-UL39.6	UL37,UL37.5,UL37.6,UL39.4,UL39.5,UL39.6	2900	2931	2918	2922	2936	2917	2919	2872	2846	2820	2816	2815	2804	2809	2828	2841	2882	2899	2879	3037	2917	2802	2909	2693	2669	2619	2578	2527	2319	2492	2645	2674	2705	2697	2710	2729	2752	2701	2701	2744	2731	2671	2661	2668	2697	2812	2805	2868
UL41	UL41	2643	2653	2658	2661	2669	2672	2679	2695	2706	2736	2767	2762	2763	2756	2752	2756	2758	2747	2741	2783	2779	2803	2797	2774	2761	2751	2725	2715	2723	2823	2799	2792	2777	2752	2651	2643	2623	2617	2631	2621	2658	2689	2826	2870	2903	2879	2901	3000
UL46-UL47	UL46,UL47	11041	11120	10989	10892	11038	10821	10841	11114	11127	11180	11477	11333	11308	11390	11040	11011	11060	10681	10630	10630	10360	10350	10371	10343	10333	10321	10397	10396	10451	10446	10504	10510	10671	10490	10363	10045	10034	9375	8794	8458	8485	8539	8572	8553	8533	8589	8602	8567
UL48	UL48	13391	13392	13575	13622	13677	13668	13700	13695	13791	14010	14213	14048	12739	12142	11064	11014	11043	10889	11319	11339	11399	11380	10966	10946	10951	10970	11021	11044	11021	10986	10922	10843	10954	10963	10981	10992	10995	10910	11148	11191	11282	11517	11922	11929	11917	12141	11239	11270
UL49-UL50.6	UL49,UL49.5,UL50.5,UL50.6	25916	25984	26168	26274	26357	26430	26434	26596	26653	26787	26725	26718	26441	26413	25629	25561	25487	25542	25550	25469	25465	25498	25590	25585	25583	25676	25630	25656	25340	25259	25247	24905	24850	24030	23725	23617	23735	22436	22251	22045	21475	21416	20218	20218	20015	20093	20106	15598
UL51-UL54.5	UL51,UL52.4,UL52.5,UL53.5,UL54.5	3001	2978	2967	2950	2999	2991	3016	3049	3101	3201	3190	3171	3146	3136	3156	3119	3310	3289	3188	3180	3157	3182	3196	3251	3272	3281	3291	3232	3190	3167	3170	3225	2977	2990	2993	3004	3004	3009	3007	3015	2989	3010	2964	2855	2854	2834	2840	2837
UL56-IRL3	UL56,IRL3	1644	1726	1758	1764	1816	1860	1863	1821	1843	1894	1884	1928	1929	1932	1916	1893	1868	1852	1878	1890	1932	1963	1969	1978	2006	2025	2057	2059	2103	2127	2133	2161	2210	2215	2230	2251	2269	2267	2283	2300	2276	2276	2280	2271	2296	2302	2301	2313
AL-RNA	AL-RNA	68	68	68	69	69	69	69	68	68	68	67	67	71	71	72	72	72	74	74	78	78	78	78	78	78	78	78	77	77	77	77	77	77	77	77	76	76	76	76	76	76	76	76	76	76	76	76	75
IRL2-IRL1	IRL2,IRL1.5,IRL1	5431	5503	5558	5561	5561	5827	5952	6097	6150	5980	5955	5936	5993	5982	6059	6374	6371	6363	6229	6161	6207	6226	6300	6369	6384	6430	6425	6444	6447	6428	6515	6637	6711	6735	6728	6822	6830	6913	6918	6920	7022	7063	7050	7019	7055	6970	6965	6979
IRS1	IRS1	2694	2699	2702	2705	2710	2711	2719	2723	2725	2726	2727	2733	2741	2749	2754	2756	2756	2754	2752	2745	2745	2747	2744	2738	2725	2714	2627	2625	2560	2488	2484	2451	2439	2434	2316	2203	1415	1207	979	919	905	901	894	888	876	867	792	784
US2-US5.5	US2,US3.6,US5.1,US5.5	3207	3154	2951	2956	2951	2869	2864	2804	2784	2478	2340	2382	2392	2397	2405	2411	2415	2422	2404	2348	2299	2207	2114	1957	1957	1931	1741	1529	1504	1497	1505	1508	1533	1575	1724	1747	1751	1777	1779	1746	1626	1622	1624	1625	1626	1648	1651	1823
US10-US12	US10,US11,US12	35650	36035	36014	35322	33968	33793	33589	33276	33259	33482	33699	34148	33916	33660	33269	33166	33305	32673	32323	32517	32369	31694	27929	27829	26885	26868	27316	27250	27740	27602	27560	26926	25987	25599	25442	25749	25711	25529	25485	25158	25176	24439	24452	24258	23712	23179	22750	22700
nucleoplasmic RNA
TRL3-UL2	TRL3,UL1,UL2	5977	5964	6062	6163	6146	6335	6322	6317	6254	6388	6376	6380	6421	6410	6411	6436	6348	6325	6274	6290	6258	6345	6408	6462	6393	6568	6425	6390	6342	6314	6484	6408	6531	6533	6528	6555	6572	6554	6547	6564	6567	6589	6681	6695	6801	6824	6887	6965
UL3	UL3	5259	5237	5240	5310	5279	5336	5323	5231	5240	5191	5171	5160	5134	4619	4585	4079	4048	4027	3997	3876	3801	3784	3817	3878	3883	3958	3965	3988	3966	4030	4024	4295	4276	4252	4307	4313	4297	4301	4247	4362	4364	4391	4398	4328	4464	4456	4526	4561
UL4.5-UL7	UL4.5,UL5.5,UL5.6,UL5.7,UL6,UL7	4415	4331	4338	4275	4167	4165	4231	4305	4475	4823	4821	4833	4934	4884	4904	5133	5127	5188	5247	5348	5588	5606	5646	5671	5679	5863	5964	5911	6083	6083	6275	6176	6120	6068	5832	5852	5823	5774	5774	5857	5851	5838	5774	5722	5726	5735	5760	5761
UL7.5-UL10	UL7.5,UL8.4,UL10	5413	5347	5377	5417	5416	5451	5448	5426	5387	5385	5415	5423	5449	5438	5476	5509	5523	5503	5543	5607	5599	5650	5639	5668	5819	5890	5888	5904	5906	6001	5991	5997	5994	5988	5994	5947	5962	5962	6046	6149	6094	6124	6072	6066	6184	6222	6295	6278
UL13.5-UL15	UL13.5,UL15	1564	1565	1566	1569	1571	1569	1598	1608	1602	1575	1573	1489	1464	1438	1427	1404	1388	1438	1432	1476	1471	1510	1511	1511	1525	1505	1524	1575	1591	1635	1635	1632	1649	1665	1671	1637	1634	1648	1622	1633	1636	1675	1658	1655	1649	1647	1608	1690
UL19.5-UL21	UL19.5,UL20.4,UL21	1959	1979	1926	1918	1986	1976	1966	1963	1976	2030	1984	1973	1977	1904	1900	1870	1899	1890	1891	1894	1823	1825	1831	1858	1868	1832	1874	1876	1913	1936	1942	2081	2095	2094	2076	2076	2127	2135	2166	2190	2258	2245	2244	2252	2261	2257	2331	2345
UL22.5-UL24.5	UL22.5,UL23.5,UL24,UL24.5	1720	1712	1726	1731	1747	1751	1758	1759	1764	1769	1771	1787	1802	1808	1810	1810	1816	1809	1806	1800	1788	1773	1771	1756	1652	1665	1657	1643	1647	1641	1643	1632	1601	1582	1557	1570	1570	1435	1411	1388	1367	1366	1363	1295	1323	1303	1187	1117
UL25-UL26.5	UL25,UL26,UL26.5	13692	13873	13867	13716	13649	13204	12748	12782	13012	13079	13027	13325	12292	12157	12269	12228	12000	11825	11749	11474	11254	11108	11081	11068	11059	11568	11430	11252	11244	11547	11586	11626	11617	11704	10932	10936	10922	10868	10807	10697	10670	10504	10549	10690	10735	10904	10860	10845
UL27.5-UL30	UL27.5,UL27.6,UL28.4,UL30	3499	3492	3507	3509	3515	3470	3446	3424	3460	3455	3439	3414	3435	3417	3421	3288	3258	3199	3123	3125	3052	2971	2949	2832	2762	2738	2647	2619	2566	2486	2476	2471	2468	2404	2397	2403	2329	2337	2282	2266	2250	2200	2172	2077	2016	2032	2061	2102
UL31.5-UL35	UL31.5,UL31.6,UL32.5,UL32.6,UL33,UL34,UL35	4225	4355	4364	4365	4442	4414	4506	4517	4536	4653	4695	4739	4743	4798	4856	4944	5031	5069	5278	5395	5410	5568	5600	5642	5688	5663	5748	5731	5759	5768	5921	5932	5924	6032	6216	6485	6893	6806	6856	6787	6823	7650	7634	7646	7635	7675	7728	7932
UL36.4-UL38	UL36.4,UL36.5,UL36.6,UL38	5008	5336	5340	5385	5438	5451	5472	5585	5619	5677	5687	5693	5675	5636	5671	5705	5752	5734	5759	5780	5629	5598	5718	5705	5621	5745	5740	5704	5816	5830	5811	5819	5731	5724	5773	5833	5827	5826	5942	6040	6024	6007	6004	5990	5972	5984	5943	5917
UL39-UL40	UL39,UL40	15232	15310	15373	15580	15890	16169	16215	16210	16239	16258	16220	16213	16146	15464	15467	15553	15542	15757	16038	16625	16446	16346	16289	16277	16431	16411	16410	16470	16518	16521	16006	15774	15494	15654	15751	15816	14789	14829	15088	15036	14882	14880	15058	14994	15164	15480	15147	15067
UL40.5-UL42	UL40.5,UL40.6,UL40.7,UL42	16065	15448	15795	15756	15545	15394	15373	15335	15406	15426	15433	15437	15242	15198	15143	15264	15288	15336	15359	15226	15506	15606	15709	15667	15556	15573	15679	15678	15607	15213	15247	14783	14466	14327	14041	14127	14065	13720	13654	13342	12861	12087	11950	11880	11793	12072	12102	12051
UL43	UL43	1411	1411	1408	1407	1417	1473	1475	1483	1482	1484	1455	1454	1438	1440	1452	1503	1523	1553	1514	1566	1646	1624	1647	1647	1658	1670	1667	1668	1671	1699	1704	1681	1689	1696	1704	1710	1718	1741	1841	1905	1908	1891	1889	1901	1946	1943	1942	1968
UL44-UL45	UL44,UL45	18495	18184	18196	18280	18224	18118	17771	17947	17830	18094	18049	17841	17625	17116	17040	16629	16659	17515	17491	17586	17391	17285	17669	17522	17508	17540	17529	17670	17782	17787	17689	17753	17761	17840	17383	17396	17478	17550	17513	17495	17503	17421	17432	19078	19224	19155	19036	18376
UL46.5-UL50	UL46.5,UL47.5,UL50	9135	9149	9177	9206	9374	9375	9456	9486	9483	9495	9550	9631	9672	9756	9782	9805	9894	9956	10130	10260	10248	10280	10283	10238	10277	10472	10314	10326	10338	10509	10501	10525	10482	10453	10466	10466	10653	10411	10452	10495	9730	9802	9249	9209	9283	9286	9356	9325
UL52-UL53	UL52,UL53	1869	1828	1792	1755	1664	1657	1610	1643	1480	1479	1467	1500	1487	1441	1443	1417	1444	1412	1423	1430	1420	1420	1419	1417	1413	1410	1410	1409	1398	1391	1403	1406	1411	1431	1474	1506	1596	1637	1645	1649	1643	1654	1629	1633	1662	1668	1673	1678
UL54	UL54	11721	11535	11668	11094	11114	11190	10958	11009	10674	10710	10707	10656	10640	10546	10421	10386	10405	10519	10540	10706	10649	10651	10658	10701	10671	10835	10867	10894	10960	11026	10829	10708	10672	10633	10492	10608	10458	9951	10029	9822	9818	9908	9794	9795	9804	9766	9506	9247
UL54.4-UL55	UL54.4,UL55	1038	1036	1039	1042	1042	1043	1045	1038	1039	1060	1058	1036	996	969	980	983	993	989	1006	1053	1045	1061	1076	1092	1093	1096	1098	1089	1087	1092	1094	1100	1108	1120	1116	1113	1108	1114	1124	1131	1132	1134	1174	1163	1180	1188	1190	1186
IRL2.5	IRL2.5	39	39	42	43	43	45	45	45	45	45	46	46	46	48	48	48	48	47	48	48	48	48	48	48	49	49	49	49	48	49	51	51	53	53	54	55	55	55	55	54	53	54	54	53	53	53	53	55
LAT-ORF-O	LAT_gene,pri-miRNA-H2/H7/H8/H3/H4/H5,pri-miRNA-H7/H8/H3/H4/H5,ORF-O/P	0	0	1	1	1	1	1	1	1	1	2	2	2	2	3	3	3	3	3	6	6	6	6	6	6	6	10	11	12	12	12	12	12	12	12	12	12	13	13	13	13	13	13	14	14	14	15	15
US1-US1.5	US1,US1.5	22731	22762	23032	23046	22908	22700	22521	22686	22845	22830	22799	22902	22872	22851	22876	22963	22683	22647	22646	21599	21718	22000	22187	22387	20851	21302	21217	21363	21334	21290	21296	20168	20062	19823	18811	18755	18740	18227	16649	17254	16677	16940	16936	16947	16544	15709	15695	15635
US2.5-US4	US2.5,US3,US4	3638	3708	3782	3814	3954	3983	4007	3954	3957	3860	4002	4103	4112	4102	4091	4115	4100	4118	4113	4124	4148	4124	4120	4138	4139	4187	4140	4057	4041	4074	4074	4117	4122	4111	4101	4118	4119	4132	4132	4131	4128	4112	4074	4071	4014	4014	4006	3982
US5-US7	US5,US6,US7	6108	6006	6096	6011	5969	5961	5944	5788	5759	5750	5735	5839	5920	6011	6003	6020	5951	5985	6011	5983	5955	5915	5924	5876	6038	6161	6210	6253	6257	6233	6233	6297	6603	6840	6857	6870	6874	6940	7034	7058	7158	7194	7139	7142	7153	7153	7159	7176
US8-US9	US8,US8.5,US9	7497	7424	7392	7317	7310	7386	7525	7531	7579	7431	7824	7168	7152	7167	7215	7274	7267	7256	7266	7249	7217	7047	6467	6365	6622	6560	6618	6617	6733	6707	6725	6781	6800	6798	6822	6966	7209	7266	7172	7163	7211	7216	7428	8092	8067	8154	8226	8344
UL4-UL6.6	UL4,UL4.6,UL5,UL6.4,UL6.5,UL6.6	1923	1929	1927	1931	1914	1952	1957	1992	2026	2031	2120	2126	2132	2125	2118	2171	2163	2191	2191	2125	2131	2091	2119	2111	2109	2116	2079	2105	2106	2114	2116	2101	2136	2136	2155	2148	2158	2173	2133	2110	2090	2054	2046	2038	2047	1963	1964	1973
UL8-UL9.5	UL8,UL8.5,UL9,UL9.5	3387	3398	3523	3537	3576	3602	3616	3642	3631	3633	3666	3659	3679	3722	3702	3693	3745	3709	3716	3719	3767	3796	3799	3871	3849	3938	3956	3951	3965	3961	3975	3943	3955	4002	4101	4093	4145	4131	4211	4225	4355	4337	4317	4265	4258	4270	4269	4266
UL11-UL14	UL11,UL11.5,UL12.5,UL12,UL13,UL14	11186	11198	11283	11447	11414	11373	11359	11297	11300	11277	11074	11135	11034	11040	11028	11157	11206	11222	11535	11852	12000	12025	12125	12174	12299	12405	12754	12758	12982	13129	13115	13532	13408	13664	13743	13613	13473	13340	13336	13347	13725	13963	13998	13968	13935	13922	14053	13732
UL16-UL17	UL16,UL17	3729	3764	3772	3843	3895	3886	3892	4021	4084	4102	4125	4132	4145	4135	4142	4136	4115	4108	4214	4223	4262	4260	4264	4342	4418	4430	4412	4509	4511	4509	4487	4494	4503	4527	4532	4545	4573	4588	4720	4752	4818	4806	4978	4897	4909	4902	4918	4961
UL18-UL20.6	UL18,UL19,UL20,UL20.6	23015	22955	23204	22921	23586	24037	24468	24362	24122	24115	24156	24252	24277	24150	24110	24073	24043	24064	24212	24623	25455	25469	25346	25216	25236	24516	24578	24675	24782	24858	24280	24409	23599	23734	23948	23866	23686	23866	23770	22906	22808	23107	23180	23705	23871	23870	23709	23819
UL22	UL22	8520	8551	8567	8554	8676	8740	8709	8724	8969	8973	9176	9185	9134	9108	9129	9252	9304	9312	9445	9488	9530	9564	9584	9562	9604	9673	9579	9050	8946	8887	9012	8175	8134	8100	8114	8004	7857	7881	7847	7997	8000	7966	7947	7838	7837	7900	7573	7674
UL23-UL25.5	UL23,UL25.5	6010	5963	6218	6303	6442	6681	6646	6776	6959	7002	6979	6958	6899	6941	6915	6930	6889	6893	6900	6971	7032	7088	7120	7097	7097	7141	7137	7146	7191	7126	7160	7097	7073	7043	7002	7089	7010	7293	7228	7221	7207	7243	7326	7303	7374	7371	7543	7595
UL27-UL28	UL27,UL28	37966	37225	33479	33121	33064	32938	32679	31900	31442	30341	27584	26805	25289	25395	25312	26515	26319	26896	27254	27327	27960	27906	28621	28847	29734	29702	29145	29010	29122	29418	29349	31237	31180	31435	30934	30225	30087	30057	30662	30319	30771	30943	30530	30767	31092	30597	30480	30361
UL29.5-UL30.6	UL29.5,UL29,UL30.5,UL30.6	13320	13009	12921	12849	12864	12960	12950	12986	12763	13171	13260	13286	13126	13223	12983	13215	13310	13533	13789	14215	15143	15139	15153	15405	15457	15646	16113	16163	16166	16230	16327	16270	16183	16269	16182	16278	16491	16471	16521	16390	16545	16423	16369	16605	16673	16562	16741	16659
UL31-UL32	UL31,UL32	9087	9138	9118	9104	9077	9112	9053	9051	9025	9032	9049	9087	9109	9185	9210	9107	9135	9091	9083	9110	9190	9611	9611	9699	9908	9950	9938	9849	9835	9908	9920	9885	9841	9794	9751	9811	9143	9102	8962	8906	8938	8928	8892	8763	8661	8555	8315	8223
UL36	UL36	2059	2058	2143	2139	2136	2135	2161	2166	2186	2230	2228	2250	2241	2230	2229	2165	2146	2120	2075	2072	2030	2020	1997	1987	1990	1988	1990	1993	1976	2008	1999	1996	1999	1995	1993	2010	2005	1991	1976	1977	1973	1939	1919	1920	1908	1886	1875	1637
UL37-UL39.6	UL37,UL37.5,UL37.6,UL39.4,UL39.5,UL39.6	4832	4877	4855	4867	4990	5004	5014	4985	4967	4936	4931	4937	4948	4966	5008	5027	5055	5096	5057	5280	5195	5053	5160	4902	4858	4732	4599	4544	4141	4363	4558	4633	4719	4704	4729	4785	4847	4757	4706	4777	4690	4544	4482	4489	4521	4638	4604	4681
UL41	UL41	2402	2404	2408	2411	2417	2415	2414	2432	2449	2475	2502	2500	2511	2506	2501	2495	2487	2472	2463	2482	2475	2489	2486	2460	2432	2418	2399	2383	2377	2479	2440	2434	2427	2406	2339	2301	2282	2279	2274	2275	2268	2267	2341	2374	2335	2312	2319	2392
UL46-UL47	UL46,UL47	13261	13302	13142	13044	13204	12914	12947	13134	13086	13180	13346	13253	13257	13354	13160	13150	13230	12893	12848	12842	12626	12666	12686	12628	12640	12683	12839	12947	13117	13134	13288	13337	13936	13736	13618	13378	13455	12691	12014	11642	11710	12032	12087	12079	12131	12272	12292	12238
UL48	UL48	21432	21411	21579	21575	21630	21620	21598	21595	21826	22164	22450	22070	20301	19342	17788	17655	17697	17266	17760	17784	17898	17813	17149	17175	17162	17179	17256	17239	17145	17033	16846	16553	16594	16611	16638	16639	16622	16379	16566	16475	16491	16783	17279	17153	17105	17301	15643	15706
UL49-UL50.6	UL49,UL49.5,UL50.5,UL50.6	11001	10995	11066	11132	11169	11211	11212	11408	11467	11626	11589	11635	11569	11552	11257	11244	11239	11319	11339	11322	11340	11355	11500	11500	11494	11619	11632	11693	11592	11600	11626	11588	11579	11281	11196	11235	11400	11042	10986	10914	10829	10841	10679	10768	10836	10969	11004	9670
UL51-UL54.5	UL51,UL52.4,UL52.5,UL53.5,UL54.5	4695	4668	4649	4587	4609	4565	4571	4609	4639	4693	4666	4631	4579	4579	4574	4517	4700	4643	4466	4439	4435	4457	4508	4610	4659	4665	4682	4654	4619	4582	4587	4677	4374	4407	4428	4460	4475	4479	4477	4503	4476	4508	4449	4319	4313	4329	4322	4323
UL56-IRL3	UL56,IRL3	1056	1129	1147	1154	1187	1204	1206	1159	1183	1213	1208	1231	1234	1235	1218	1206	1194	1184	1218	1224	1239	1262	1270	1278	1300	1316	1329	1336	1379	1397	1401	1420	1488	1495	1508	1517	1539	1545	1558	1577	1575	1586	1591	1587	1618	1631	1637	1644
AL-RNA	AL-RNA	72	72	72	72	73	73	73	73	73	72	71	72	72	73	73	74	73	72	71	71	70	73	73	73	74	74	75	75	78	79	79	78	80	80	80	80	80	80	80	82	82	82	82	82	82	82	82	82
IRL2-IRL1	IRL2,IRL1.5,IRL1	14338	14427	14537	14503	14472	14981	14936	15296	15320	14745	14700	14549	14685	14567	14744	15614	15602	15575	14866	14664	14925	14968	15210	15308	15314	15396	15373	15452	15382	15350	15497	15663	15791	15822	15821	16157	16206	16437	16463	16475	16691	16797	16734	16610	16782	16417	16378	16422
IRS1	IRS1	1996	1998	2001	2007	2012	2012	2018	2017	2015	2017	2017	2018	2020	2026	2028	2027	2025	2024	2024	2017	2017	2016	2016	2011	2002	1983	1926	1923	1877	1822	1821	1811	1802	1801	1717	1661	1138	985	819	762	748	742	735	728	712	707	620	614
US2-US5.5	US2,US3.6,US5.1,US5.5	3702	3602	3432	3458	3460	3381	3371	3314	3293	2939	2831	2899	2928	2924	2955	2953	2956	2961	2942	2875	2780	2759	2721	2617	2632	2619	2558	2527	2445	2442	2453	2460	2510	2546	2696	2720	2733	2754	2760	2699	2498	2477	2453	2441	2431	2468	2475	2568
US10-US12	US10,US11,US12	43826	44161	44289	43604	42605	42411	42153	41893	41884	42266	42601	43216	43051	42560	41994	41906	42114	41494	40970	41438	41326	40663	36773	36675	35514	35535	36147	36170	37062	36854	36962	36717	35695	35275	35089	35473	35394	35103	35066	34577	34450	33449	33515	33132	32347	31807	31263	31150
Total RNA
TRL3-UL2	TRL3,UL1,UL2	4490	4478	4545	4589	4581	4689	4674	4667	4604	4685	4684	4683	4721	4707	4728	4790	4741	4730	4675	4676	4632	4699	4774	4812	4758	4870	4765	4724	4693	4682	4811	4754	4822	4836	4839	4870	4888	4877	4876	4879	4879	4898	4938	4963	5066	5099	5129	5179
UL3	UL3	4204	4166	4143	4180	4161	4223	4219	4136	4191	4167	4159	4163	4127	3790	3759	3384	3363	3364	3349	3297	3254	3222	3250	3294	3325	3366	3377	3378	3363	3400	3390	3661	3642	3622	3653	3643	3635	3639	3625	3696	3683	3706	3694	3617	3725	3727	3819	3875
UL4.5-UL7	UL4.5,UL5.5,UL5.6,UL5.7,UL6,UL7	5648	5540	5497	5386	5257	5246	5309	5396	5685	6046	6023	6016	6077	6004	6036	6340	6342	6384	6488	6588	6896	6968	7034	7062	7078	7286	7364	7308	7560	7542	7790	7700	7655	7607	7297	7316	7302	7268	7270	7340	7310	7314	7226	7163	7153	7184	7233	7223
UL7.5-UL10	UL7.5,UL8.4,UL10	5751	5669	5728	5795	5790	5831	5843	5818	5791	5784	5823	5961	6075	6035	6071	6122	6155	6192	6317	6376	6378	6451	6435	6531	6738	6902	6891	6895	6908	7106	7086	7091	7077	7065	7092	7095	7197	7215	7358	7553	7467	7526	7489	7484	7705	7755	7881	7870
UL13.5-UL15	UL13.5,UL15	1061	1064	1060	1061	1064	1066	1080	1089	1084	1069	1054	991	979	960	949	924	912	971	971	1009	984	1002	1005	1005	1016	1007	1026	1082	1100	1141	1141	1135	1153	1156	1177	1165	1169	1190	1174	1178	1182	1207	1188	1191	1191	1187	1161	1229
UL19.5-UL21	UL19.5,UL20.4,UL21	2330	2339	2236	2218	2306	2280	2251	2239	2260	2330	2274	2275	2280	2193	2191	2154	2211	2198	2196	2199	2076	2074	2076	2120	2112	2081	2104	2107	2128	2185	2187	2379	2403	2408	2388	2387	2463	2477	2515	2566	2610	2583	2575	2611	2617	2612	2703	2703
UL22.5-UL24.5	UL22.5,UL23.5,UL24,UL24.5	2055	2044	2054	2051	2065	2066	2069	2069	2070	2079	2081	2106	2125	2125	2127	2123	2128	2116	2106	2103	2105	2105	2106	2125	2066	2067	2046	2034	2041	2035	2036	2026	1997	1967	1915	1947	1927	1748	1737	1707	1676	1682	1673	1589	1607	1570	1459	1406
UL25-UL26.5	UL25,UL26,UL26.5	15851	16157	16152	15955	15809	15339	14888	15023	15379	15508	15427	15983	15054	14961	15114	15104	14879	14680	14666	14377	14213	14077	14057	14047	14042	14745	14641	14388	14391	14691	14728	14742	14658	14840	14146	14281	14287	14240	14168	14057	14019	13817	13827	13981	14226	14405	14338	14339
UL27.5-UL30	UL27.5,UL27.6,UL28.4,UL30	2277	2274	2296	2303	2313	2290	2268	2246	2261	2239	2231	2216	2224	2198	2199	2108	2093	2036	1968	1962	1918	1870	1858	1789	1733	1724	1664	1651	1600	1542	1539	1535	1529	1494	1490	1490	1425	1443	1422	1400	1382	1342	1320	1256	1189	1208	1252	1281
UL31.5-UL35	UL31.5,UL31.6,UL32.5,UL32.6,UL33,UL34,UL35	5195	5404	5414	5412	5589	5596	5732	5754	5796	6054	6126	6208	6225	6332	6396	6495	6668	6719	6990	7161	7205	7548	7570	7644	7715	7683	7801	7787	7826	7844	8172	8199	8192	8460	9148	9798	10860	10807	11032	11141	11218	13482	13468	13497	13494	13604	13825	14346
UL36.4-UL38	UL36.4,UL36.5,UL36.6,UL38	4252	4470	4472	4500	4542	4528	4536	4623	4700	4769	4771	4775	4750	4708	4736	4762	4831	4825	4853	4888	4768	4724	4843	4804	4762	4869	4898	4886	4993	4999	4983	4993	4944	4998	5026	5092	5090	5099	5214	5318	5305	5266	5262	5269	5272	5277	5256	5218
UL39-UL40	UL39,UL40	15201	15311	15419	15605	15979	16281	16365	16364	16386	16396	16360	16414	16392	15890	16036	16145	16098	16516	16766	17267	17154	17035	17024	17008	17187	17147	17150	17246	17272	17275	16679	16336	16403	16583	16846	17018	15992	16047	16412	16535	16443	16444	16704	16622	16894	17544	17295	17143
UL40.5-UL42	UL40.5,UL40.6,UL40.7,UL42	13949	13412	13805	13693	13520	13375	13346	13323	13406	13432	13436	13432	13291	13214	13195	13290	13299	13367	13406	13310	13521	13600	13643	13571	13478	13504	13564	13537	13496	13158	13194	12880	12575	12427	12199	12214	12171	11778	11705	11379	10887	9916	9778	9708	9629	9879	9903	9870
UL43	UL43	1031	1028	1029	1030	1036	1070	1073	1088	1080	1071	1043	1041	1037	1037	1056	1093	1104	1123	1097	1134	1177	1164	1205	1213	1230	1234	1234	1227	1231	1278	1284	1277	1282	1288	1292	1301	1310	1321	1386	1416	1422	1410	1422	1433	1467	1465	1465	1484
UL44-UL45	UL44,UL45	17228	17026	17079	17143	17078	16990	16510	16693	16576	16805	16748	16551	16243	15669	15567	15147	15113	16003	15950	16049	15913	15817	16083	16011	16017	16075	16073	16229	16334	16373	16300	16356	16367	16436	15967	15932	15988	16036	16007	16004	16015	15947	15906	17413	17546	17496	17341	16549
UL46.5-UL50	UL46.5,UL47.5,UL50	7778	7798	7815	7843	7993	7998	8079	8125	8126	8138	8197	8252	8289	8345	8380	8393	8474	8517	8630	8713	8711	8755	8755	8724	8759	8911	8745	8765	8773	8965	8975	8972	8950	8913	8943	8930	9094	8927	8966	8985	8386	8445	8075	8052	8122	8124	8171	8135
UL52-UL53	UL52,UL53	1935	1850	1793	1756	1636	1625	1563	1576	1405	1398	1382	1403	1373	1342	1332	1289	1302	1285	1291	1295	1285	1290	1290	1285	1290	1284	1279	1282	1273	1255	1246	1241	1242	1248	1259	1268	1308	1343	1351	1351	1327	1326	1290	1291	1310	1316	1316	1317
UL54	UL54	9870	9605	9740	9185	9189	9193	8985	9030	8837	8876	8858	8822	8817	8748	8683	8655	8657	8726	8751	8861	8828	8796	8795	8815	8790	8904	8934	8960	9039	9108	8982	8903	8861	8830	8739	8817	8734	8365	8465	8270	8261	8301	8218	8224	8222	8195	8009	7806
UL54.4-UL55	UL54.4,UL55	1227	1218	1224	1216	1216	1219	1221	1207	1205	1209	1203	1191	1172	1151	1155	1156	1175	1168	1175	1244	1258	1268	1276	1313	1327	1328	1332	1313	1320	1321	1320	1327	1330	1339	1348	1349	1346	1348	1356	1367	1377	1364	1408	1402	1440	1441	1448	1458
IRL2.5	IRL2.5	33	35	37	38	39	39	39	40	40	43	43	43	43	45	45	45	46	47	47	47	47	47	48	48	49	49	48	50	50	53	53	54	55	55	55	56	56	56	56	54	54	55	55	54	55	55	55	58
LAT-ORF-O	LAT_gene,pri-miRNA-H2/H7/H8/H3/H4/H5,pri-miRNA-H7/H8/H3/H4/H5,ORF-O/P	1	1	2	3	3	3	3	3	3	3	4	4	4	4	4	4	4	4	5	6	7	7	7	7	7	7	8	8	8	8	8	9	9	9	9	9	9	10	10	11	11	11	11	12	12	12	12	12
US1-US1.5	US1,US1.5	24539	24578	24817	24699	24742	24600	24449	24661	24965	25017	24992	25087	25020	25016	25035	25201	24910	24859	24862	23637	23775	24115	24241	24522	22542	22993	22884	22772	22853	22880	22916	21945	21750	21652	21210	21386	21420	20819	18810	19442	19021	19280	19329	19366	18966	17906	18035	18113
US2.5-US4	US2.5,US3,US4	6833	6984	7138	7194	7439	7502	7562	7438	7461	7102	7382	7605	7659	7648	7637	7744	7656	7695	7675	7687	7728	7659	7651	7672	7755	7968	7909	7696	7617	7685	7710	7807	7811	7787	7749	7809	7823	7839	7850	7859	7874	7826	7740	7752	7639	7572	7561	7547
US5-US7	US5,US6,US7	22819	22524	22773	22402	22222	22217	22131	21507	21355	21301	21256	21525	21759	22013	22003	22004	21618	21770	21776	21687	21587	21429	21511	21262	22210	22444	22454	22477	22416	22341	22262	22374	22729	23032	22963	22978	22963	23098	23453	23581	24020	24069	23607	23620	23629	23641	23650	23703
US8-US9	US8,US8.5,US9	13386	13302	13212	13099	13097	13208	13350	13358	13461	13171	13903	13025	13002	13064	13147	13248	13242	13205	13240	13206	13162	12745	11871	11675	12209	12098	12305	12326	12473	12468	12497	12535	12567	12547	12512	12675	12989	13114	12948	12804	12781	12711	12976	13851	13777	13935	14102	14240
UL4-UL6.6	UL4,UL4.6,UL5,UL6.4,UL6.5,UL6.6	1108	1110	1104	1109	1106	1115	1121	1136	1162	1166	1205	1208	1206	1204	1200	1227	1225	1242	1239	1217	1213	1172	1181	1175	1180	1187	1165	1169	1172	1195	1191	1188	1217	1206	1216	1221	1234	1243	1213	1203	1192	1176	1184	1183	1197	1152	1156	1162
UL8-UL9.5	UL8,UL8.5,UL9,UL9.5	2214	2219	2288	2292	2313	2351	2356	2392	2389	2377	2393	2385	2404	2444	2440	2441	2470	2437	2446	2431	2466	2472	2468	2494	2486	2534	2562	2560	2565	2567	2561	2544	2555	2589	2659	2656	2701	2707	2762	2779	2877	2867	2848	2802	2799	2807	2809	2809
UL11-UL14	UL11,UL11.5,UL12.5,UL12,UL13,UL14	8273	8281	8360	8468	8426	8394	8397	8339	8364	8371	8262	8284	8230	8215	8178	8249	8258	8252	8593	8829	8950	8999	9068	9144	9239	9359	9628	9640	9833	9994	9980	10393	10291	10557	10605	10538	10439	10342	10351	10369	10628	10799	10823	10777	10757	10786	10936	10751
UL16-UL17	UL16,UL17	3107	3135	3141	3182	3215	3208	3215	3301	3365	3383	3400	3403	3419	3419	3425	3414	3399	3466	3507	3538	3549	3527	3529	3597	3649	3687	3678	3760	3751	3752	3715	3738	3751	3772	3774	3779	3804	3818	3937	3969	4033	4043	4210	4134	4147	4157	4172	4238
UL18-UL20.6	UL18,UL19,UL20,UL20.6	15968	15940	16048	15857	16420	16652	16966	16772	16532	16504	16517	16618	16641	16561	16523	16495	16500	16517	16631	16914	17627	17645	17548	17401	17446	17154	17187	17220	17413	17580	17234	17442	17053	17158	17378	17350	17269	17539	17478	16673	16744	17120	17452	17925	18065	18100	17977	18074
UL22	UL22	13467	13521	13553	13537	13683	13746	13692	13711	13895	13898	14155	14126	13999	13947	13961	14069	14147	14157	14436	14470	14500	14549	14566	14526	14596	14694	14537	13709	13503	13336	13485	11956	11891	11849	11866	11614	11421	11420	11298	11523	11509	11459	11341	11202	11185	11243	10752	10976
UL23-UL25.5	UL23,UL25.5	5137	5109	5297	5365	5529	5769	5754	5871	6032	6129	6133	6113	6089	6121	6082	6084	6035	6021	6028	6049	6083	6125	6163	6140	6139	6181	6173	6189	6254	6206	6212	6156	6112	6092	6062	6112	6064	6210	6153	6125	6105	6062	6080	6039	6093	6086	6150	6216
UL27-UL28	UL27,UL28	25045	24718	22287	22131	22079	22027	21890	21361	21026	19757	17155	16616	15943	16029	15942	16711	16533	16868	17039	17116	17609	17621	18500	18664	19300	19309	19107	19042	19105	19311	19236	20961	21018	21246	20867	20459	20413	20374	20723	20472	21001	21396	21223	21575	21808	21620	21494	21455
UL29.5-UL30.6	UL29.5,UL29,UL30.5,UL30.6	8498	8334	8282	8248	8217	8231	8220	8329	8226	8586	8642	8635	8517	8587	8429	8532	8577	8676	8748	8998	9696	9749	9800	9965	10010	10215	10556	10578	10665	10695	10735	10725	10671	10735	10671	10726	10843	10868	10896	10801	10868	10759	10729	10856	10867	10755	10865	10792
UL31-UL32	UL31,UL32	10618	10618	10561	10478	10432	10443	10354	10287	10235	10249	10273	10338	10366	10479	10515	10375	10374	10324	10305	10345	10415	10893	10879	11007	11270	11301	11289	11224	11211	11272	11294	11290	11260	11205	11152	11180	10143	10099	9880	9794	9840	9853	9827	9716	9594	9450	9154	9054
UL36	UL36	359	362	376	376	384	386	390	391	395	402	403	411	409	407	402	394	387	384	371	369	364	364	362	357	359	359	356	359	354	363	364	363	366	364	373	383	384	380	375	377	377	373	373	373	371	373	369	335
UL37-UL39.6	UL37,UL37.5,UL37.6,UL39.4,UL39.5,UL39.6	2073	2086	2090	2094	2164	2166	2175	2167	2163	2152	2148	2158	2155	2166	2182	2197	2221	2240	2231	2338	2308	2241	2330	2213	2201	2155	2115	2095	1884	1993	2130	2154	2202	2206	2217	2233	2263	2224	2215	2314	2292	2218	2213	2226	2231	2289	2286	2349
UL41	UL41	2509	2524	2531	2525	2527	2540	2553	2586	2594	2617	2646	2642	2644	2625	2616	2616	2616	2606	2608	2652	2654	2683	2690	2658	2617	2615	2572	2569	2578	2688	2646	2646	2619	2546	2487	2464	2446	2434	2431	2417	2417	2432	2479	2508	2492	2472	2486	2559
UL46-UL47	UL46,UL47	14657	14759	14583	14399	14553	14230	14251	14507	14461	14510	14761	14681	14651	14832	14605	14600	14772	14464	14415	14436	14268	14291	14446	14381	14408	14478	14736	14843	15039	15042	15235	15282	15917	15704	15703	15460	15542	14771	14145	13669	13860	14318	14449	14513	14588	14786	14880	14825
UL48	UL48	21675	21629	21802	21703	21664	21639	21628	21611	21977	22503	22956	22727	20730	19721	18051	18023	18181	17951	18713	18749	18889	18903	17993	18056	18031	18089	18161	18160	18110	18031	17862	17664	17774	17793	17815	17834	17806	17600	17866	17835	17912	18160	18558	18360	18331	18568	16839	16848
UL49-UL50.6	UL49,UL49.5,UL50.5,UL50.6	16182	16260	16398	16520	16575	16697	16696	17024	17144	17433	17417	17465	17311	17335	16970	16946	16951	17186	17210	17228	17226	17239	17402	17407	17412	17594	17584	17691	17575	17595	17631	17715	17692	17340	17210	17197	17540	17269	17219	17165	16984	16974	16665	16829	16946	17196	17261	14673
UL51-UL54.5	UL51,UL52.4,UL52.5,UL53.5,UL54.5	5051	5012	4982	4887	4916	4885	4897	4932	4982	5009	4939	4872	4833	4825	4825	4770	4984	4962	4809	4787	4752	4791	4839	4941	4990	5001	5017	4953	4900	4858	4878	5001	4725	4775	4792	4835	4838	4842	4828	4840	4789	4810	4745	4601	4591	4562	4564	4556
UL56-IRL3	UL56,IRL3	900	957	960	965	968	989	999	966	983	1018	1017	1049	1059	1055	1041	1035	1018	1007	1025	1041	1085	1110	1116	1119	1152	1168	1208	1213	1254	1277	1285	1311	1375	1380	1393	1402	1412	1409	1424	1439	1438	1444	1447	1452	1478	1487	1490	1501
AL-RNA	AL-RNA	40	40	40	40	41	40	40	40	40	40	41	42	42	42	42	42	43	44	44	44	44	45	45	46	46	46	46	47	47	46	46	46	46	46	46	45	45	44	44	45	44	44	44	44	44	44	44	44
IRL2-IRL1	IRL2,IRL1.5,IRL1	9381	9454	9512	9479	9449	9812	9644	9773	9727	9243	9196	9057	9132	9046	9175	9751	9695	9657	9296	9136	9263	9279	9463	9528	9531	9589	9578	9620	9540	9485	9577	9699	9794	9841	9838	10104	10118	10238	10245	10239	10410	10488	10433	10330	10423	10192	10172	10215
IRS1	IRS1	947	948	949	948	948	949	950	951	951	950	951	951	956	956	960	958	957	955	955	952	951	951	951	948	939	937	893	891	858	842	841	831	829	826	774	733	427	351	300	280	279	274	274	272	266	259	221	218
US2-US5.5	US2,US3.6,US5.1,US5.5	3265	3196	3069	3112	3117	3049	3047	3015	3006	2753	2656	2710	2731	2729	2751	2751	2753	2759	2743	2714	2656	2583	2551	2470	2480	2461	2416	2315	2302	2302	2314	2313	2337	2361	2487	2509	2517	2543	2558	2529	2361	2348	2337	2339	2331	2366	2364	2442
US10-US12	US10,US11,US12	58459	58750	58371	57181	54733	53709	53415	53161	53152	53755	53956	54594	54277	53941	53308	53120	53347	52675	52148	52617	52315	50996	43155	43073	41478	41482	42201	42287	43441	43166	43225	42578	41437	40918	40698	41357	41269	40853	40757	40150	40036	38948	38792	38377	37465	36402	35554	35423
[truncated: 953 more columns]

## Sheet: Figure 4 A-D
Figure 4A-D
Name	ID	Gene	Transcript	Length (aa)	Start codon
IRL1 CDS (ICP34.5)	IRL1_CDS	IRL1	IRL1_RNA	248	AUG
IRL1.5 ORF	IRL1.5_ORF	IRL1.5	IRL1.5_RNA	106	AUG
IRL1A sORF (uoORF of RL1; 93aa initiating from AUG)	IRL1A_sORF	IRL1	IRL1_RNA	93	AUG
IRL2 CDS (ICP0; IE110)	IRL2_CDS	IRL2	IRL2_RNA	775	AUG
IRL2 CDS iso1 (RL2 CDS with different C-terminus due to intron retention of intron 1)	IRL2_CDS_iso1	IRL2	-	72	AUG
IRL2 CDS iso2 (NAGNAG)	IRL2_CDS_iso2	IRL2	-	774	AUG
IRL2 dORF RNA iso1 (orphan, located within intron 1)	IRL2_dORF_RNA_iso1	IRL2	IRL2_RNA_iso1	42	AUG
IRL2.5 ORF (TaSS unclear due to repeat regions upstream)	IRL2.5_ORF	IRL2.5	IRL2.5_RNA	122	AUC
IRL2A ORF	IRL2A_ORF	IRL2	IRL2_RNA	181	ACG
IRS1 CDS (ICP4; IE175;)	IRS1_CDS	IRS1	IRS1_RNA	1298	AUG
ORF-O CDS (TaSS probably 76nt upstream of ORF-P initiating from ACG start codon; no evidence of frame-shift)	ORF-O_CDS	ORF-O/P	ORF-O/P_RNA	271	ACG
ORF-P CDS	ORF-P_CDS	ORF-O/P	ORF-O/P_RNA	233	AUG
Ori-S CDS (Hubenthal-Voss,Starr,Roizman JVI 1987)	Ori-S_CDS	Ori-S	Ori-S_RNA	330	AUG
UL1 CDS (Glycoprotein L)	UL1_CDS	UL1	UL1_RNA	224	AUG
UL1 uORF	UL1_uORF	UL1	UL1_RNA	19	GUG
UL10 CDS (Glycoprotein M; may include N-terminal extension but TaSS unclear)	UL10_CDS	UL10	UL10_RNA	473	AUG
UL10 uORF (TaSS unclear; could also be 23012 or 23039)	UL10_uORF	UL10	UL10_RNA	26	ACG
UL11 CDS (Tegument protein)	UL11_CDS	UL11	UL11_RNA	96	AUG
UL12 CDS (Exonuclease activity)	UL12_CDS	UL12	UL12_RNA	626	AUG
UL12 uoORF (TaSS unclear, could also be at 26971)	UL12_uoORF	UL12	UL12_RNA	23	AUC
UL12.5 CDS (Exonuclease activity; truncated isoform of UL12)	UL12.5_CDS	UL12.5	UL12.5_RNA	500	AUG
UL13 CDS (Serine-threonince protein kinase)	UL13_CDS	UL13	UL13_RNA	518	AUG
UL13.5 ORF	UL13.5_ORF	UL13.5	UL13.5_RNA	141	AUG
UL13.5 ORF #1 (truncated isoform of 85aa of UL13.5 ORF initiating at 27814 from AUG)	UL13.5_ORF_#1	UL13.5	UL13.5_RNA	85	AUG
UL14 CDS (Tegument protein)	UL14_CDS	UL14	UL14_RNA	219	AUG
UL14 uORF 1	UL14_uORF_1	UL14	UL14_RNA	21	GUG
UL14 uORF 2	UL14_uORF_2	UL14	UL14_RNA	32	AUG
UL15 CDS (Terminase; Processing and packaging DNA)	UL15_CDS	UL15	UL15_RNA	735	AUG
UL15 iORF 1 (located in intron; orphan)	UL15_iORF_1	UL15	-	26	CUG
UL15 iORF 2 (located in intron; orphan)	UL15_iORF_2	UL15	-	73	AUG
UL15 iORF 3 (located in exon 2; orphan)	UL15_iORF_3	UL15	UL15_RNA	46	AUG
UL15 ORF RNA iso1 (UL15 CDS with different C-terminus due to intron retention)	UL15_ORF_RNA_iso1	UL15	UL15_RNA_iso1	550	AUG
UL15 uoORF	UL15_uoORF	UL15	UL15_RNA	38	GUG
UL15 uORF	UL15_uORF	UL15	UL15_RNA	29	GUG
UL15.4 sORF 1 (orphan; possible alternative TaSS at 30021, AUG)	UL15.4_sORF_1	UL15.4	-	65	AUG
UL15.4 sORF 2 (orphan)	UL15.4_sORF_2	UL15.4	-	58	AUG
UL15.5 CDS (orphan; Capside associated protein)	UL15.5_CDS	UL15.5	-	293	AUG
UL16 CDS (Tegument protein)	UL16_CDS	UL16	UL16_RNA	373	AUG
UL17 CDS (Processing and packaging)	UL17_CDS	UL17	UL17_RNA	703	AUG
UL17 uoORF (TaSS unclear)	UL17_uoORF	UL17	UL17_RNA	11	AUC
UL17 uORF	UL17_uORF	UL17	UL17_RNA	49	CUG
UL17 uORF RNA *1	UL17_uORF_RNA_*1	UL17	UL17_RNA_*1	27	AUG
UL17.4 sORF 1 (orphan)	UL17.4_sORF_1	UL17.4	-	59	AUG
UL17.4 sORF 2 (orphan, contains 36aa N-terminal extension of UL17 uORF 1 RNA *1 initiating from AUG)	UL17.4_sORF_2	UL17.4	-	67	AUG
UL17.5 ORF (orphan)	UL17.5_ORF	UL17.5	-	96	AUG
UL17.5 uoORF (orphan)	UL17.5_uoORF	UL17.5	-	14	AUG
UL18 CDS (VP23; Capsid protein)	UL18_CDS	UL18	UL18_RNA	318	AUG
UL18 uoORF	UL18_uoORF	UL18	UL18_RNA	74	AUG
UL18 uORF	UL18_uORF	UL18	UL18_RNA	11	AUG
UL19 CDS (VP5; Major capsid protein)	UL19_CDS	UL19	UL19_RNA	1374	AUG
UL19 CDS *1 (includes 11 aa N-terminal extension initiating from AUC)	UL19_CDS_*1	UL19	UL19_RNA	1385	AUC
UL19.4 sORF (orphan)	UL19.4_sORF	UL19.4	-	6	AUG
UL19.5 sORF (may be part of new ORF initiating at 39420)	UL19.5_sORF	UL19.5	UL19.5_RNA	68	ACG
UL2 CDS (Uracil-DNA glycosylase)	UL2_CDS	UL2	UL2_RNA	334	AUG
UL20 CDS (Membrane protein)	UL20_CDS	UL20	UL20_RNA	222	AUG
UL20 iORF (ORF initiates 13nt downstream of UL20 from AUG)	UL20_iORF	UL20	UL20_RNA	59	AUG
UL20 uORF (corresponds to C-terminal part of UL20.5 CDS)	UL20_uORF	UL20	UL20_RNA	21	AUG
UL20.4 dORF 1	UL20.4_dORF_1	UL20.4	UL20.4_RNA	21	AUG
UL20.4 dORF 2 (alternative TaSS at next AUG 6nt downstream at 41487)	UL20.4_dORF_2	UL20.4	UL20.4_RNA	75	AUG
UL20.4 ORF	UL20.4_ORF	UL20.4	UL20.4_RNA	109	AUG
UL20.5 CDS (orphan)	UL20.5_CDS	UL20.5	-	160	AUG
UL20.6 ORF	UL20.6_ORF	UL20.6	UL20.6_RNA	181	AUG
UL20.6 uORF	UL20.6_uORF	UL20.6	UL20.6_RNA	60	AUG
UL21 CDS (Tegument protein)	UL21_CDS	UL21	UL21_RNA	535	AUG
UL21 CDS *1 (includes 65 aa N-terminal extension initiating from CUG)	UL21_CDS_*1	UL21	UL21_RNA	600	CUG
UL22 CDS (Glycoprotein H)	UL22_CDS	UL22	UL22_RNA	838	AUG
UL22 uORF 1 (=uoORF for UL22 uORF 2)	UL22_uORF_1	UL22	UL22_RNA	30	CUG
UL22 uORF 2 (possible alternative TaSS downstream at 46468, GUG)	UL22_uORF_2	UL22	UL22_RNA	35	AUU
UL22.5 sORF	UL22.5_sORF	UL22.5	UL22.5_RNA	51	AUG
UL23 CDS (Thymidine kinase; Peripheral to DNA replication)	UL23_CDS	UL23	UL23_RNA	376	AUG
UL23 CDS *1 (includes 15 aa N-terminal extension initiating from GUG)	UL23_CDS_*1	UL23	UL23_RNA	391	GUG
UL23 uORF 1	UL23_uORF_1	UL23	UL23_RNA	5	CUG
UL23 uORF 2 (uoORF for N-terminal extension of UL23; C-terminal 7 aa of UL23.6 ORF)	UL23_uORF_2	UL23	UL23_RNA	7	GUG
UL23.5 ORF	UL23.5_ORF	UL23.5	UL23.5_RNA	133	AUG
UL23.5 uORF	UL23.5_uORF	UL23.5	UL23.5_RNA	54	UUG
UL23.6 ORF (orphan)	UL23.6_ORF	UL23.6	-	154	AUG
UL24 CDS (Exonuclease activity)	UL24_CDS	UL24	UL24_RNA	269	AUG
UL24 uORF 1 RNA *1	UL24_uORF_1_RNA_*1	UL24	UL24_RNA_*1	29	AUG
UL24 uORF 2 RNA *1	UL24_uORF_2_RNA_*1	UL24	UL24_RNA_*1	13	AUG
UL24 uORF 3 RNA *1	UL24_uORF_3_RNA_*1	UL24	UL24_RNA_*1	9	GUG
UL24.5 CDS (truncated isoform of UL24)	UL24.5_CDS	UL24.5	UL24.5_RNA	148	AUG
UL25 CDS (Processing and packaging DNA; Capside Protein)	UL25_CDS	UL25	UL25_RNA	580	AUG
UL25.4 ORF (orphan)	UL25.4_ORF	UL25.4	-	241	AUG
UL25.5 ORF	UL25.5_ORF	UL25.5	UL25.5_RNA	127	AUG
UL26 CDS (P40; VP24; VP22A; Capsid protein)	UL26_CDS	UL26	UL26_RNA	635	AUG
UL26.5 CDS (truncated isoform of UL26)	UL26.5_CDS	UL26.5	UL26.5_RNA	329	AUG
UL27 CDS (Glycoprotein B)	UL27_CDS	UL27	UL27_RNA	904	AUG
UL27 CDS *1 (includes 43 aa N-terminal extension initiating from ACG)	UL27_CDS_*1	UL27	UL27_RNA	947	ACG
UL27.5 sORF	UL27.5_sORF	UL27.5	UL27.5_RNA	48	AUG
UL27.6 ORF	UL27.6_ORF	UL27.6	UL27.6_RNA	214	AUG
UL27.6 uORF	UL27.6_uORF	UL27.6	UL27.6_RNA	5	AUG
UL28 CDS (ICP18.5; Processing and packaging)	UL28_CDS	UL28	UL28_RNA	785	AUG
UL28 uORF	UL28_uORF	UL28	UL28_RNA	38	GUG
UL28.4 sORF	UL28.4_sORF	UL28.4	UL28.4_RNA	53	AUG
UL28.6 ORF (orphan)	UL28.6_ORF	UL28.6	-	348	AUG
UL29 CDS (ICP8; Major DNA-binding protein)	UL29_CDS	UL29	UL29_RNA	1196	AUG
UL29.5 CDS (truncated isoform of UL29)	UL29.5_CDS	UL29.5	UL29.5_RNA	681	AUG
UL3 CDS	UL3_CDS	UL3	UL3_RNA	224	AUG
UL3 uORF RNA *1	UL3_uORF_RNA_*1	UL3	UL3_RNA_*1	5	AUG
UL30 CDS (DNA polymerase)	UL30_CDS	UL30	UL30_RNA	1235	AUG
UL30 uORF	UL30_uORF	UL30	UL30_RNA	10	AUG
UL30.5 sORF 1	UL30.5_sORF_1	UL30.5	UL30.5_RNA	37	AUG
UL30.5 sORF 2	UL30.5_sORF_2	UL30.5	UL30.5_RNA	34	AUG
UL30.5 sORF RNA #1 (only comprises the C-terminal 4aa of UL30.5 sORF 2; initiated from AUG)	UL30.5_sORF_RNA_#1	UL30.5	UL30.5_RNA_#1	4	AUG
UL30.6 sORF	UL30.6_sORF	UL30.6	UL30.6_RNA	42	AUG
UL31 CDS (Nuclear matrix protein)	UL31_CDS	UL31	UL31_RNA	306	AUG
UL31.5 ORF	UL31.5_ORF	UL31.5	UL31.5_RNA	103	AUG
UL31.5 uORF 1 RNA *1	UL31.5_uORF_1_RNA_*1	UL31.5	UL31.5_RNA_*1	17	AUG
UL31.5 uORF 2 RNA *1	UL31.5_uORF_2_RNA_*1	UL31.5	UL31.5_RNA_*1	23	AUG
UL31.6 ORF (C-terminal part is identical to UL32.5 ORF)	UL31.6_ORF	UL31.6	UL31.6_RNA	298	AUG
UL32 CDS (Processing and packaging)	UL32_CDS	UL32	UL32_RNA	596	AUG
UL32.5 ORF (TaSS unclear)	UL32.5_ORF	UL32.5	UL32.5_RNA	147	AUG
UL32.5 uORF	UL32.5_uORF	UL32.5	UL32.5_RNA	12	AUG
UL32.6 ORF	UL32.6_ORF	UL32.6	UL32.6_RNA	79	AUG
UL33 CDS (Processing and packaging DNA)	UL33_CDS	UL33	UL33_RNA	130	AUG
UL33 CDS *1 (includes 21 aa N-terminal extension initiating from ACG)	UL33_CDS_*1	UL33	UL33_RNA	151	CUG
UL34 CDS (Inner nuclear membrane protein)	UL34_CDS	UL34	UL34_RNA	275	AUG
UL34.5 sORF 1 (orphan)	UL34.5_sORF_1	UL34.5	-	28	AUG
UL34.5 sORF 2 (orphan)	UL34.5_sORF_2	UL34.5	-	68	AUG
UL35 CDS (VP26; Capsid protein)	UL35_CDS	UL35	UL35_RNA	112	AUG
UL36 CDS (Omega peptidase activity; Tegument protein)	UL36_CDS	UL36	UL36_RNA	3129	AUG
UL36 CDS *1 (includes 10 aa N-terminal extension initiating from AUG)	UL36_CDS_*1	UL36	UL36_RNA	3139	AUG
UL36.4 ORF (possible truncated isoform initiating from AUGs at 73767 and 73929)	UL36.4_ORF	UL36.4	UL36.4_RNA	105	AUG
UL36.4 uORF	UL36.4_uORF	UL36.4	UL36.4_RNA	80	AUG
UL36.5 ORF	UL36.5_ORF	UL36.5	UL36.5_RNA	249	AUG
UL36.6 ORF (possible truncated isoform initiating from AUG at 80316)	UL36.6_ORF	UL36.6	UL36.6_RNA	100	AUG
UL36.6 uORF	UL36.6_uORF	UL36.6	UL36.6_RNA	13	AUG
UL37 CDS (Tegument protein; Capsid assembly)	UL37_CDS	UL37	UL37_RNA	1123	AUG
UL37 uoORF	UL37_uoORF	UL37	UL37_RNA	70	CUG
UL37 uoORF *1 (orphan, N-terminal 23aa extension of UL37 uoORF initiating from AUG)	UL37_uoORF_*1	UL37	-	93	AUG
UL37.3 ORF (orphan; possible 7aa N-terminal extension initiating from AUG at 81763)	UL37.3_ORF	UL37.3	-	104	AUG
UL37.4 ORF (orphan, TaSS unclear: most likely at 83320 from AUG)	UL37.4_ORF	UL37.4	-	265	AUG
UL37.4 uORF (orphan, probable uORF of the UL37.4 ORF)	UL37.4_uORF	UL37.4	-	80	CUG
UL37.5 ORF (could also initiate from second AUG directly following first AUG)	UL37.5_ORF	UL37.5	UL37.5_RNA	102	AUG
UL37.5 uORF 1	UL37.5_uORF_1	UL37.5	UL37.5_RNA	27	AUG
UL37.5 uORF 2	UL37.5_uORF_2	UL37.5	UL37.5_RNA	19	AUG
UL37.5 uORF 3 (=uORF of UL37.5 RNA #1; ends directly in front of TaSS of UL37.5 ORF)	UL37.5_uORF_3	UL37.5	UL37.5_RNA	53	CUG
UL37.6 ORF	UL37.6_ORF	UL37.6	UL37.6_RNA	94	AUG
UL37.6 ORF #1 (translated from UL37.6 RNA #1 initiating with AUG; lacks the first 24aa of UL37.6 ORF)	UL37.6_ORF_#1	UL37.6	UL37.6_RNA	70	AUG
UL37.6 uoORF	UL37.6_uoORF	UL37.6	UL37.6_RNA	14	AUG
UL38 CDS (VP19C; Capsid protein; DNA maturation)	UL38_CDS	UL38	UL38_RNA	465	AUG
UL39 CDS (ICP6; RR-1; Ribonucleotide reductase; large subunit)	UL39_CDS	UL39	UL39_RNA	1137	AUG
UL39 CDS *1 (includes 38 aa N-terminal extension initiating from UUG)	UL39_CDS_*1	UL39	UL39_RNA	1175	UUG
UL39.4 sORF (C-terminal 23aa of UL39.5 ORF, initiating from AUG)	UL39.4_sORF	UL39.4	UL39.4_RNA	23	AUG
UL39.5 ORF	UL39.5_ORF	UL39.5	UL39.5_RNA	138	AUG
UL39.6 dORF 1	UL39.6_dORF_1	UL39.6	UL39.6_RNA	6	AUG
UL39.6 dORF 2	UL39.6_dORF_2	UL39.6	UL39.6_RNA	88	AUG
UL39.6 ORF	UL39.6_ORF	UL39.6	UL39.6_RNA	102	ACG
UL4 CDS	UL4_CDS	UL4	UL4_RNA	199	AUG
UL4.5 iORF (located in intron)	UL4.5_iORF	UL4.5	-	39	AUG
UL4.5 ORF	UL4.5_ORF	UL4.5	UL4.5_RNA	122	AUG
UL40 CDS (RR-2; Ribonucleotride reductase; small subunit)	UL40_CDS	UL40	UL40_RNA	340	AUG
UL40.5 iORF (alternative TaSS 2aa downstream initiating from AUG at 91425)	UL40.5_iORF	UL40.5	UL40.5_RNA	25	AUG
UL40.5 ORF (TaSS unclear, probably located further upstream)	UL40.5_ORF	UL40.5	UL40.5_RNA	130	AUG
UL40.5 uORF	UL40.5_uORF	UL40.5	UL40.5_RNA	4	AUU
UL40.6 sORF 1	UL40.6_sORF_1	UL40.6	UL40.6_RNA	18	CUG
UL40.6 sORF 2	UL40.6_sORF_2	UL40.6	UL40.6_RNA	22	AUG
UL40.7 dORF (translated from UL40.6 spliced RNA)	UL40.7_dORF	UL40.7	UL40.7_RNA	35	AUG
UL40.7A ORF	UL40.7A_ORF	UL40.7	UL40.7_RNA	104	AUG
UL40.7B ORF (in different frame than UL40.7A, overlapping C-terminal half)	UL40.7B_ORF	UL40.7	UL40.7_RNA	71	AUG
UL41 CDS (VHS; Tegument protein)	UL41_CDS	UL41	UL41_RNA	489	AUG
UL41 iORF RNA #1 (translated from UL41 RNA #1 & #2)	UL41_iORF_RNA_#1	UL41	UL41_RNA_#1	52	AUG
UL41 uoORF	UL41_uoORF	UL41	UL41_RNA	9	AUU
UL41 uORF 1 (overlaps UL41 uoORF)	UL41_uORF_1	UL41	UL41_RNA	26	AUA
UL41 uORF 2 (iORF of UL41 uORF 1)	UL41_uORF_2	UL41	UL41_RNA	2	ACG
UL42 CDS (DNA polymerase processivity factor)	UL42_CDS	UL42	UL42_RNA	488	AUG
UL43 CDS (Membrane protein)	UL43_CDS	UL43	UL43_RNA	417	AUG
UL43.5 iORF (orphan)	UL43.5_iORF	UL43.5	-	25	AUG
UL43.5 ORF (orphan; TaSS unclear)	UL43.5_ORF	UL43.5	-	124	UUG
UL43.5 uORF (orphan)	UL43.5_uORF	UL43.5	-	16	CUG
UL43.6 ORF (orphan)	UL43.6_ORF	UL43.6	-	311	AUG
UL43.6 uORF (orphan; may have alternative TaSS further upstream)	UL43.6_uORF	UL43.6	-	6	AUG
UL44 CDS (Glycoprotein C)	UL44_CDS	UL44	UL44_RNA	511	AUG
UL44 iORF	UL44_iORF	UL44	UL44_RNA	105	AUG
UL44 ORF RNA iso1 (altered C-terminus)	UL44_ORF_RNA_iso1	UL44	UL44_RNA_iso1	489	AUG
UL44.5 ORF (orphan)	UL44.5_ORF	UL44.5	-	162	AUG
UL45 CDS (Membrane protein; C-type lectin)	UL45_CDS	UL45	UL45_RNA	172	AUG
UL46 CDS (VP11; VP12; Tegument protein)	UL46_CDS	UL46	UL46_RNA	718	AUG
UL46.5 sORF 1	UL46.5_sORF_1	UL46.5	UL46.5_RNA	4	AUG
UL46.5 sORF 2	UL46.5_sORF_2	UL46.5	UL46.5_RNA	74	AUG
UL47 CDS (Vp13; VP14; Tegument protein)	UL47_CDS	UL47	UL47_RNA	693	AUG
UL48 CDS (VP16; Alpha-TIF; Tegument protein; Virion maturation)	UL48_CDS	UL48	UL48_RNA	490	AUG
UL49 CDS (VP22; Tegument protein)	UL49_CDS	UL49	UL49_RNA	301	AUG
UL49 uORF	UL49_uORF	UL49	UL49_RNA	17	AUC
UL49.5 CDS (UL49A; Glycoprotein N)	UL49.5_CDS	UL49.5	UL49.5_RNA	91	AUG
UL49.5 uORF	UL49.5_uORF	UL49.5	UL49.5_RNA	25	ACG
UL5 CDS (ATP binding; helicate-primase complex-associated protein)	UL5_CDS	UL5	UL5_RNA	882	AUG
UL5 CDS *1 (includes 9 aa N-terminal extension initiating from GUG)	UL5_CDS_*1	UL5	UL5_RNA	891	GUG
UL5 uORF (=C-terminal 47aa of US6.4 sORF 2)	UL5_uORF	UL5	UL5_RNA	47	GUG
UL5.5 dORF (TaSS only 3nt downstream of TiSS UL6 RNA*1)	UL5.5_dORF	UL5.5	UL5.5_RNA	30	AUG
UL5.5 iORF 1	UL5.5_iORF_1	UL5.5	UL5.5_RNA	11	AUG
UL5.5 iORF 2	UL5.5_iORF_2	UL5.5	UL5.5_RNA	50	AUG
UL5.5 iORF 3	UL5.5_iORF_3	UL5.5	UL5.5_RNA	24	AUG
UL5.5 ORF (TaSS unclear; ORF validated by two independent peptides)	UL5.5_ORF	UL5.5	UL5.5_RNA	407	CUG
UL5.5 uORF	UL5.5_uORF	UL5.5	UL5.5_RNA	3	AUG
UL5.6 dORF (orphan)	UL5.6_dORF	UL5.6	UL5.6_RNA	63	AUG
UL5.6 ORF (located within UL5.5 ORF, different frame)	UL5.6_ORF	UL5.6	UL5.6_RNA	112	AUG
UL5.7 ORF	UL5.7_ORF	UL5.7	UL5.7_RNA	124	AUG
UL50 CDS (dUTPase)	UL50_CDS	UL50	UL50_RNA	371	AUG
UL50 CDS *1 (includes 10 aa N-terminal extension intitating from CUG)	UL50_CDS_*1	UL50	UL50_RNA	381	CUG
UL50 CDS *2 (includes 23 aa N-terminal extension intitating from ACG)	UL50_CDS_*2	UL50	UL50_RNA	394	ACG
UL50.5 sORF 1	UL50.5_sORF_1	UL50.5	UL50.5_RNA	51	AUG
UL50.5 sORF 2 (TaSS unclear; shares C-terminal part with UL49.5 uORF 1)	UL50.5_sORF_2	UL50.5	UL50.5_RNA	68	AUA
UL50.6 sORF	UL50.6_sORF	UL50.6	UL50.6_RNA	47	AUG
UL51 CDS (Tegument protein)	UL51_CDS	UL51	UL51_RNA	244	AUG
UL51 uoORF (TaSS unclear)	UL51_uoORF	UL51	UL51_RNA	50	ACG
UL51 uORF (TaSS unclear)	UL51_uORF	UL51	UL51_RNA	15	GUG
UL51.5 sORF 1 (orphan)	UL51.5_sORF_1	UL51.5	-	11	AUG
UL51.5 sORF 2 (orphan)	UL51.5_sORF_2	UL51.5	-	51	AUG
UL52 CDS (DNA helicase/primase complex protein)	UL52_CDS	UL52	UL52_RNA	1058	AUG
UL52.4 sORF (may include N-terminal 4aa extension initiating from CUG)	UL52.4_sORF	UL52.4	UL52.4_RNA	88	AUG
UL52.5 sORF 1	UL52.5_sORF_1	UL52.5	UL52.5_RNA	12	AUG
UL52.5 sORF 2	UL52.5_sORF_2	UL52.5	UL52.5_RNA	54	AUG
UL53 CDS (Glycoprotein K)	UL53_CDS	UL53	UL53_RNA	338	AUG
UL53 iORF RNA #2	UL53_iORF_RNA_#2	UL53	UL53_RNA_#2	82	AUG
UL53 uORF	UL53_uORF	UL53	UL53_RNA	16	AUG
UL53.5 sORF 1	UL53.5_sORF_1	UL53.5	UL53.5_RNA	55	AUG
UL53.5 sORF 2	UL53.5_sORF_2	UL53.5	UL53.5_RNA	38	CUG
UL54 CDS (ICP27; IE63; Transcriptional regulation)	UL54_CDS	UL54	UL54_RNA	512	AUG
UL54 CDS *1 (includes 38 aa N-terminal extension initiating from ACG)	UL54_CDS_*1	UL54	UL54_RNA	550	ACG
UL55 CDS (Virion assembly)	UL55_CDS	UL55	UL55_RNA	186	AUG
UL56 CDS (Membrane protein)	UL56_CDS	UL56	UL56_RNA	234	AUG
UL56 uORF	UL56_uORF	UL56	UL56_RNA	37	AUG
UL6 CDS (Virion portal protein)	UL6_CDS	UL6	UL6_RNA	676	AUG
UL6 iORF RNA #1	UL6_iORF_RNA_#1	UL6	UL6_RNA_#1	69	AUG
UL6 uORF	UL6_uORF	UL6	UL6_RNA	12	UUG
UL6 uORF RNA *2	UL6_uORF_RNA_*2	UL6	UL6_RNA_*2	31	AUG
UL6.4 sORF 1	UL6.4_sORF_1	UL6.4	UL6.4_RNA	13	AUG
UL6.4 sORF 2 (may include N-terminal 28aa extension initiating from GUG)	UL6.4_sORF_2	UL6.4	UL6.4_RNA	89	AUG
UL6.5 sORF 1	UL6.5_sORF_1	UL6.5	UL6.5_RNA	9	AUG
UL6.5 sORF 2	UL6.5_sORF_2	UL6.5	UL6.5_RNA	8	AUG
UL6.5 sORF 3	UL6.5_sORF_3	UL6.5	UL6.5_RNA	54	AUG
UL6.5 sORF 4	UL6.5_sORF_4	UL6.5	UL6.5_RNA	73	AUG
UL6.6 ORF	UL6.6_ORF	UL6.6	UL6.6_RNA	133	AUG
UL6.7 sORF 1 (orphan)	UL6.7_sORF_1	UL6.7	-	6	AUG
UL6.7 sORF 2 (orphan)	UL6.7_sORF_2	UL6.7	-	43	AUG
UL7 CDS (Tegument protein)	UL7_CDS	UL7	UL7_RNA	296	AUG
UL7 CDS *1 (includes 15 aa N-terminal extension initiating from CUG)	UL7_CDS_*1	UL7	UL7_RNA	311	CUG
UL7.5 ORF	UL7.5_ORF	UL7.5	UL7.5_RNA	190	AUG
UL7.5 uORF	UL7.5_uORF	UL7.5	UL7.5_RNA	72	AUG
UL8 CDS (helicate-primase complex-associated protein)	UL8_CDS	UL8	UL8_RNA	750	AUG
UL8 iORF	UL8_iORF	UL8	UL8_RNA	115	AUG
UL8 uORF	UL8_uORF	UL8	UL8_RNA	7	AUG
UL8.3 ORF (orphan)	UL8.3_ORF	UL8.3	-	121	AUG
UL8.4 ORF (may include a small truncated isoform of 23aa initiating at 21143 from ACG)	UL8.4_ORF	UL8.4	UL8.4_RNA	158	AUG
UL8.5 CDS (ATP binding; truncated isoform of UL9; Bahradaran et al, 1994)	UL8.5_CDS	UL8.5	UL8.5_RNA	487	AUG
UL9 CDS (ATP binding; Replication origin-binding protein)	UL9_CDS	UL9	UL9_RNA	851	AUG
UL9.4 dORF (orphan)	UL9.4_dORF	UL9.4	-	22	AUG
UL9.4 ORF (orphan)	UL9.4_ORF	UL9.4	-	118	AUG
UL9.5 iORF 1	UL9.5_iORF_1	UL9.5	UL9.5_RNA	17	AUG
UL9.5 iORF 2	UL9.5_iORF_2	UL9.5	UL9.5_RNA	17	AUG
UL9.5 ORF	UL9.5_ORF	UL9.5	UL9.5_RNA	472	AUG
UL9.5 uoORF	UL9.5_uoORF	UL9.5	UL9.5_RNA	29	AUG
UL9.5 uORF	UL9.5_uORF	UL9.5	UL9.5_RNA	27	AUG
US1 CDS (ICP22; IE63; Viral replication)	US1_CDS	US1	US1_RNA	420	AUG
US1 CDS *1 (includes N-terminal extension initiating from GUG, 8 aa, or even from GUG, 21 aa)	US1_CDS_*1	US1	US1_RNA	428	GUG
US1.5 CDS (truncated isoform of US1)	US1.5_CDS	US1.5	US1.5_RNA	250	AUG
US10 CDS (Tegument protein)	US10_CDS	US10	US10_RNA	312	AUG
US11 CDS (Vmw21; RNA binding protein)	US11_CDS	US11	US11_RNA	161	AUG
US11 CDS *1 (includes 4aa N-terminal extension initiating with GUG)	US11_CDS_*1	US11	US11_RNA	165	GUG
US11.5 ORF (orphan)	US11.5_ORF	US11.5	-	126	AUG
US12 CDS (ICP47; IE12)	US12_CDS	US12	US12_RNA	88	AUG
US2 CDS (Tegument protein)	US2_CDS	US2	US2_RNA	291	AUG
US2.5 ORF (TaSS unclear)	US2.5_ORF	US2.5	US2.5_RNA	133	UUG
US2.6 ORF (orphan; probable alternative TaSS from first downstream AUG)	US2.6_ORF	US2.6	-	315	AUG
US3 CDS (Serine/threonine-protein kinase)	US3_CDS	US3	US3_RNA	481	AUG
US3 CDS *1 (includes 23 aa N-terminal extension initiating from CUG)	US3_CDS_*1	US3	US3_RNA	504	CUG
US3.5 CDS (truncated isoform of US3)	US3.5_CDS	US3	US3_RNA	405	AUG
US3.6 sORF (C-terminal 81aa of US4.5 ORF initiating from AUG)	US3.6_sORF	US3.6	US3.6_RNA	80	AUG
US3.6 uORF (4aa, initiating from AUG)	US3.6_uORF	US3.6	US3.6_RNA	4	AUG
US4 CDS (Glycoprotein G)	US4_CDS	US4	US4_RNA	238	AUG
US4.5 ORF (orphan, TaSS unclear)	US4.5_ORF	US4.5	-	222	AUG
US5 CDS (Glycoprotein J)	US5_CDS	US5	US5_RNA	92	AUG
US5 CDS *1 (includes 16 aa N-terminal extension initiating from CUG)	US5_CDS_*1	US5	US5_RNA	108	CUG
US5 dORF	US5_dORF	US5	US5_RNA	37	AUG
US5.5 sORF	US5.5_sORF	US5.5	US5.5_RNA	20	AUG
US6 CDS (Glycoprotein D)	US6_CDS	US6	US6_RNA	394	AUG
US6 uORF	US6_uORF	US6	US6_RNA	4	AUC
US7 CDS (Glycoprotein I)	US7_CDS	US7	US7_RNA	390	AUG
US8 CDS (Glycoprotein E)	US8_CDS	US8	US8_RNA	550	AUG
US8 CDS *1 (includes 7aa N-terminal extension initiating from AUC)	US8_CDS_*1	US8	US8_RNA	557	AUC
US8.5 CDS (US8A)	US8.5_CDS	US8.5	US8.5_RNA	159	AUG
US9 CDS (Membrane protein)	US9_CDS	US9	US9_RNA	90	AUG
US9 uoORF	US9_uoORF	US9	US9_RNA	18	AUC

## Sheet: Figure 5B
Figure 5B	US5 NTE and AUG FLAG-tagged viruses
	α-FLAG M2 (Sigma #F1804)
	α-β-actin C4 antibody (Santa Cruz Biotechnology #sc-47778)														Image used to overlay molecular weight markers
	α-mouse IgG (whole molecule)-peroxidase (Sigma #9044)
						Image used for Figure without marker signal

## Sheet: Figure 5A
Figure 5A	US3 NTE and AUG FLAG-tagged viruses					Top half images are relevant for US3 (Fig. 5A), bottom half of images are for UL54 (annotated in tab Figure 5E)
	α-FLAG M2 (Sigma #F1804)
	α-β-actin C4 antibody (Santa Cruz Biotechnology #sc-47778)												Image used to overlay molecular weight markers
	α-mouse IgG (whole molecule)-peroxidase (Sigma #9044)					Image used for Figure without marker signal

## Sheet: Figure 5C
Figure 5C	UL19 NTE and AUG FLAG-tagged viruses
	α-FLAG M2 (Sigma #F1804)
	α-β-actin C4 antibody (Santa Cruz Biotechnology #sc-47778)
	α-mouse IgG (whole molecule)-peroxidase (Sigma #9044)

## Sheet: Figure 5D
Figure 5D	UL50 NTE and AUG FLAG-tagged viruses
	α-FLAG M2 (Sigma #F1804)
	α-β-actin C4 antibody (Santa Cruz Biotechnology #sc-47778)
	α-mouse IgG (whole molecule)-peroxidase (Sigma #9044)
							Image used for Figure without marker signal
																Image used to overlay molecular weight markers

[truncated: 8 more sheets: Figure 5E, Figure 5F, Figure 5G, Figure 6C, Figure S5A, Figure S5B, Figure S5C, Figure S5D]
